# Supplementary material for: 1-Benz­yloxy-4-chloro­benzene
Source: Acta Crystallogr Sect E Struct Rep Online. 2009 Dec 4;66(Pt 1):o50. doi: 10.1107/S160053680905096X (PMC2980007; doi:10.1107/S160053680905096X)
Supplement: Supplementary file 2 [file e-66-00o50-Isup2.hkl]

# 
# h,k,l, Fc-squared, Fo-squared, sigma(Fo-squared) and status flag 
# 
data_I
_shelx_title ' 1 in Pna2(1)' 
_shelx_refln_list_code          4 
_shelx_F_calc_maximum      220.33 
_exptl_crystal_F_000       456.00 
_reflns_d_resolution_high  0.7704 
 
loop_ 
 _symmetry_equiv_pos_as_xyz 
 'x, y, z' 
 '-x, -y, z+1/2' 
 'x+1/2, -y+1/2, z' 
 '-x+1/2, y+1/2, z+1/2' 
 
_cell_length_a    11.4847 
_cell_length_b    13.0331 
_cell_length_c     7.3333 
_cell_angle_alpha  90.000 
_cell_angle_beta   90.000 
_cell_angle_gamma  90.000 
 
_shelx_F_squared_multiplier     1.000 
 
loop_ 
 _refln_index_h 
 _refln_index_k 
 _refln_index_l 
 _refln_F_squared_calc 
 _refln_F_squared_meas 
 _refln_F_squared_sigma 
 _refln_observed_status 
   2   0  -9        5.61        5.16      3.02 o 
   4   0  -9       17.66       15.93      3.24 o 
   0   1  -9       28.22       24.68      3.63 o 
   1   1  -9        3.82        5.03      1.58 o 
   2   1  -9       21.82       19.90      2.76 o 
   3   1  -9        5.66        4.93      1.94 o 
   4   1  -9       19.34       15.20      2.04 o 
   1   2  -9       12.45       11.94      1.77 o 
   2   2  -9        5.09        3.74      1.58 o 
   3   2  -9        0.46        1.30      1.81 o 
   4   2  -9        5.40        4.60      2.75 o 
   0   3  -9       12.75       16.91      3.94 o 
   1   3  -9        1.97       -0.30      1.85 o 
   2   3  -9        0.02        6.79      4.28 o 
   3   3  -9        1.83        5.17      3.98 o 
   4   3  -9        8.22        6.01      2.53 o 
   1   4  -9        9.71        6.73      1.62 o 
   2   4  -9        0.68        0.92      1.71 o 
   3   4  -9        0.67        1.07      3.15 o 
   0   5  -9       13.35       15.88      3.18 o 
   1   5  -9        2.40        5.27      1.72 o 
   2   5  -9        3.22        2.21      1.85 o 
   0   0  -8        2.64        0.46      1.96 o 
   2   0  -8       93.03       84.66      9.79 o 
   4   0  -8      123.85      120.94      8.30 o 
   6   0  -8        6.79        8.16      3.17 o 
   8   0  -8        3.60        4.32      2.63 o 
   1   1  -8        2.11        3.56      1.12 o 
   2   1  -8       48.89       47.79      2.42 o 
   3   1  -8       46.51       41.20      2.07 o 
   4   1  -8       23.04       24.68      2.47 o 
   5   1  -8        9.17       12.83      1.88 o 
   6   1  -8        3.66        8.17      1.81 o 
   7   1  -8        0.06        0.84      1.49 o 
   8   1  -8        0.22       -0.49      1.57 o 
   0   2  -8       12.25       12.55      1.85 o 
   1   2  -8       10.21        7.33      0.98 o 
   2   2  -8        0.98        3.45      1.53 o 
   3   2  -8       24.82       24.48      1.74 o 
   4   2  -8       17.09       15.78      1.62 o 
   5   2  -8        5.71        6.70      1.65 o 
   6   2  -8       11.38       10.62      2.32 o 
   7   2  -8       17.18       16.57      2.59 o 
   1   3  -8        0.83        0.89      1.04 o 
   2   3  -8        4.03        3.53      1.64 o 
   3   3  -8        9.37        9.85      1.59 o 
   4   3  -8       16.10       14.36      1.87 o 
   5   3  -8        2.39        2.54      1.32 o 
   6   3  -8        1.19       -0.21      1.25 o 
   7   3  -8        4.24        9.19      2.95 o 
   0   4  -8       20.60       22.65      2.89 o 
   1   4  -8        4.96        6.47      1.35 o 
   2   4  -8       15.14       19.90      2.05 o 
   3   4  -8        8.09       10.76      1.70 o 
   4   4  -8        0.63        2.37      1.11 o 
   5   4  -8        2.06        3.84      2.76 o 
   6   4  -8        3.01        5.29      2.51 o 
   7   4  -8        6.91       10.45      2.92 o 
   1   5  -8        5.29        3.41      1.89 o 
   2   5  -8       20.05       21.02      1.96 o 
   3   5  -8       11.93       14.65      2.55 o 
   4   5  -8        0.50       -0.04      1.11 o 
   5   5  -8        0.97        0.36      1.53 o 
   6   5  -8        1.63       -0.60      1.53 o 
   0   6  -8       14.34       13.75      2.64 o 
   1   6  -8        3.55        6.46      1.61 o 
   2   6  -8       35.83       35.96      3.15 o 
   3   6  -8        3.70        2.78      1.42 o 
   4   6  -8       18.94       20.97      2.34 o 
   5   6  -8        1.04        0.77      2.14 o 
   6   6  -8        5.41        6.88      1.99 o 
   1   7  -8        3.25        5.48      1.90 o 
   2   7  -8        2.31        5.19      1.85 o 
   3   7  -8       17.88       18.83      2.98 o 
   4   7  -8        0.96        2.81      1.72 o 
   5   7  -8        0.54        4.65      2.32 o 
   0   8  -8        9.61        3.16      2.48 o 
   1   8  -8       11.73       16.30      2.65 o 
   2   8  -8       16.95       18.09      2.70 o 
   3   8  -8       16.45       16.79      2.72 o 
   1   9  -8        0.97       -0.19      1.63 o 
   2   0  -7       28.20       33.71      3.29 o 
   4   0  -7       57.44       61.88      2.96 o 
   6   0  -7      135.41      121.42      6.28 o 
   8   0  -7       13.69       14.19      2.83 o 
  10   0  -7        9.48        4.29      4.34 o 
   0   1  -7       46.99       49.47      3.11 o 
   1   1  -7       47.31       49.50      1.82 o 
   2   1  -7       53.46       56.17      1.96 o 
   3   1  -7        5.32        6.42      1.08 o 
   4   1  -7       22.17       24.51      1.36 o 
   5   1  -7      152.60      143.15      5.41 o 
   6   1  -7       14.92       15.08      2.14 o 
   7   1  -7       27.17       27.59      2.14 o 
   8   1  -7        2.06        0.30      1.45 o 
   9   1  -7        0.09       -1.50      1.50 o 
  10   1  -7       14.78       16.59      2.40 o 
   1   2  -7       25.26       24.53      1.91 o 
   2   2  -7       13.03       12.10      1.10 o 
   3   2  -7        9.23       11.40      1.10 o 
   4   2  -7       10.95       11.54      1.04 o 
   5   2  -7       81.31       67.35      2.75 o 
   6   2  -7      113.65      102.74      4.98 o 
   7   2  -7        1.19        2.68      1.39 o 
   8   2  -7       17.09       15.82      2.07 o 
   9   2  -7        1.20        2.64      2.03 o 
   0   3  -7       26.77       30.36      2.43 o 
   1   3  -7       53.09       44.85      2.33 o 
   2   3  -7       15.77       16.73      1.54 o 
   3   3  -7        5.59        7.98      1.79 o 
   4   3  -7       20.60       19.51      1.63 o 
   5   3  -7        8.71       11.08      1.38 o 
   6   3  -7        7.79       10.02      1.80 o 
   7   3  -7       17.80       15.82      2.21 o 
   8   3  -7       24.82       24.88      2.57 o 
   9   3  -7        6.03        8.22      2.13 o 
   1   4  -7       53.54       49.06      2.30 o 
   2   4  -7        3.98        4.11      1.02 o 
   3   4  -7        0.98        3.87      1.65 o 
   4   4  -7        3.42        5.39      1.04 o 
   5   4  -7        0.36        0.08      0.94 o 
   6   4  -7       70.44       68.76      4.24 o 
   7   4  -7        0.41        0.04      1.62 o 
   8   4  -7       10.70       11.01      2.01 o 
   9   4  -7        0.32       -1.24      1.42 o 
   0   5  -7       39.35       34.96      3.48 o 
   1   5  -7       14.22       13.04      1.39 o 
   2   5  -7        4.16        6.07      1.27 o 
   3   5  -7        2.18        4.48      1.31 o 
   4   5  -7        4.45        5.47      1.32 o 
   5   5  -7       65.28       63.08      3.74 o 
   6   5  -7        2.88        5.38      1.91 o 
   7   5  -7        1.04        0.36      1.36 o 
   8   5  -7        2.66        1.30      1.30 o 
   9   5  -7       13.62       19.22      2.38 o 
   1   6  -7       11.27       12.00      2.01 o 
   2   6  -7        6.02        9.62      1.79 o 
   3   6  -7        2.97        3.92      1.30 o 
   4   6  -7        3.74        2.68      1.28 o 
   5   6  -7       14.27       17.66      1.95 o 
   6   6  -7       10.01        8.81      1.80 o 
   7   6  -7        1.86        1.87      1.53 o 
   8   6  -7        1.65        8.90      2.93 o 
   0   7  -7       72.31       65.07      5.75 o 
   1   7  -7        4.59        6.41      1.54 o 
   2   7  -7       18.65       20.63      1.89 o 
   3   7  -7       10.87       11.33      1.72 o 
   4   7  -7       63.87       62.11      3.58 o 
   5   7  -7       22.84       23.01      3.00 o 
   6   7  -7       11.56       11.62      2.13 o 
   7   7  -7        4.10        0.85      1.82 o 
   8   7  -7        0.25        1.12      1.63 o 
   1   8  -7       36.31       36.66      3.01 o 
   2   8  -7       33.68       33.81      3.42 o 
   3   8  -7        0.24        0.24      1.13 o 
   4   8  -7       14.78       13.12      2.11 o 
   5   8  -7        2.56        0.10      1.21 o 
   6   8  -7       11.34       10.92      2.01 o 
   7   8  -7        3.45        0.85      1.69 o 
   0   9  -7       17.44       23.51      3.48 o 
   1   9  -7       66.32       58.27      4.07 o 
   2   9  -7       11.99       13.52      2.37 o 
   3   9  -7       10.48       11.38      2.18 o 
   4   9  -7        1.18        0.64      1.62 o 
   5   9  -7        3.98        5.24      2.10 o 
   6   9  -7        5.41        4.75      2.66 o 
   1  10  -7       20.10       19.35      2.55 o 
   2  10  -7        2.77        3.83      2.20 o 
   3  10  -7        0.77       -0.85      1.55 o 
   4  10  -7        0.40       -0.91      1.89 o 
   0  11  -7       16.52       13.47      3.53 o 
   1  11  -7       18.80       17.13      2.59 o 
   2  11  -7       15.17       21.53      2.85 o 
   0   0  -6       48.82       56.45      3.26 o 
   2   0  -6      160.17      158.69      5.03 o 
   4   0  -6      440.97      443.32     15.61 o 
   6   0  -6      105.65       98.75      4.73 o 
   8   0  -6       21.51       21.24      2.23 o 
  10   0  -6       30.72       32.14      4.74 o 
   1   1  -6        3.46        3.27      0.64 o 
   2   1  -6        4.07        5.10      0.76 o 
   3   1  -6      166.83      162.06      3.55 o 
   4   1  -6      158.84      150.05      4.97 o 
   5   1  -6       45.27       48.67      1.72 o 
   6   1  -6       19.60       17.79      1.27 o 
   7   1  -6        5.78        8.83      1.18 o 
   8   1  -6       19.00       18.22      1.62 o 
   9   1  -6        0.87        0.54      1.04 o 
  10   1  -6       11.84       12.86      1.89 o 
  11   1  -6       12.31       11.68      2.64 o 
   0   2  -6      184.44      178.84      5.40 o 
   1   2  -6      307.80      300.08      6.05 o 
   2   2  -6        3.75        4.38      0.72 o 
   3   2  -6      110.42      105.32      2.86 o 
   4   2  -6       91.79       90.17      2.37 o 
   5   2  -6      110.66      102.74      3.92 o 
   6   2  -6       12.01        9.05      1.03 o 
   7   2  -6      175.74      168.47      6.79 o 
   8   2  -6        1.59        1.54      1.74 o 
   9   2  -6       15.39       20.53      2.53 o 
  10   2  -6        0.31        1.35      1.30 o 
  11   2  -6        0.76        2.40      1.53 o 
   1   3  -6       18.07       19.37      0.98 o 
   2   3  -6        2.43        3.92      0.74 o 
   3   3  -6        0.45        1.03      0.78 o 
   4   3  -6       53.32       51.43      3.11 o 
   5   3  -6       14.08       15.37      1.41 o 
   6   3  -6        7.81        9.63      1.51 o 
   7   3  -6       17.88       19.72      1.95 o 
   8   3  -6       49.97       48.17      3.08 o 
   9   3  -6        3.92        5.11      1.89 o 
  10   3  -6        4.66        5.41      1.93 o 
  11   3  -6       11.54        8.90      1.98 o 
   0   4  -6      124.87      129.16      6.38 o 
   1   4  -6        9.96       12.10      1.28 o 
   2   4  -6       18.56       20.04      1.64 o 
   3   4  -6       61.21       58.84      2.62 o 
   4   4  -6        4.97        3.29      1.02 o 
   5   4  -6       11.24       15.12      1.57 o 
   6   4  -6       20.41       23.20      1.76 o 
   7   4  -6       40.28       43.27      2.95 o 
   8   4  -6       23.43       28.40      2.50 o 
   9   4  -6        0.93        3.01      1.69 o 
  10   4  -6       12.86       13.62      2.24 o 
  11   4  -6       21.73       23.30      2.76 o 
   1   5  -6       19.91       21.04      1.19 o 
   2   5  -6        9.16        8.41      1.21 o 
   3   5  -6       38.91       39.41      2.65 o 
   4   5  -6       11.71       16.60      1.66 o 
   5   5  -6        0.13        0.48      0.93 o 
   6   5  -6       26.58       23.70      1.92 o 
   7   5  -6        1.02        0.66      0.96 o 
   8   5  -6       10.05       11.80      1.89 o 
   9   5  -6       19.81       25.50      2.57 o 
  10   5  -6       13.14       13.30      2.20 o 
   0   6  -6       24.03       21.45      2.47 o 
   1   6  -6       26.33       29.54      1.51 o 
   2   6  -6       90.39       92.20      3.43 o 
   3   6  -6        7.66        9.45      1.22 o 
   4   6  -6       48.63       45.89      2.58 o 
   5   6  -6        1.25        1.96      1.11 o 
   6   6  -6        6.06        8.16      1.28 o 
   7   6  -6       55.79       54.68      3.04 o 
   8   6  -6        0.96       -0.22      1.28 o 
   9   6  -6        1.10       -1.37      1.52 o 
  10   6  -6        2.38        2.06      1.55 o 
   1   7  -6       17.54       20.18      1.99 o 
   2   7  -6       15.09       17.09      1.60 o 
   3   7  -6       42.31       40.18      2.47 o 
   4   7  -6        0.69        2.83      1.45 o 
   5   7  -6        7.78        9.27      1.60 o 
   6   7  -6        3.85        4.20      1.35 o 
   7   7  -6        2.05        1.10      0.95 o 
   8   7  -6        3.38        5.35      1.70 o 
   9   7  -6        5.72        3.03      1.73 o 
   0   8  -6       33.44       33.87      3.60 o 
   1   8  -6      106.88      107.61      4.23 o 
   2   8  -6      119.31      122.96      4.89 o 
   3   8  -6       83.25       84.30      3.99 o 
   4   8  -6      122.31      126.49      5.76 o 
   5   8  -6       42.96       41.65      3.13 o 
   6   8  -6        6.82        3.63      1.50 o 
   7   8  -6       31.31       29.94      2.94 o 
   8   8  -6        0.35        1.35      1.54 o 
   9   8  -6       11.40        9.47      4.23 o 
   1   9  -6       19.07       23.20      3.50 o 
   2   9  -6       39.40       35.92      3.74 o 
   3   9  -6       12.96       17.51      3.06 o 
   4   9  -6        6.37        5.87      2.15 o 
   5   9  -6        6.81        9.00      2.01 o 
   6   9  -6       10.10       13.06      1.82 o 
   7   9  -6       11.43       13.68      2.14 o 
   8   9  -6        4.41        2.73      1.97 o 
   0  10  -6       69.68       77.54      8.12 o 
   1  10  -6       30.45       29.92      2.78 o 
   2  10  -6       20.40       16.57      2.44 o 
   3  10  -6       14.53       15.94      2.35 o 
   4  10  -6        0.61        0.33      0.98 o 
   5  10  -6        0.82        5.12      1.50 o 
   6  10  -6       20.14       19.35      2.36 o 
   7  10  -6        7.73        9.38      2.02 o 
   1  11  -6       23.79       30.17      2.88 o 
   2  11  -6        8.00        8.29      1.88 o 
   3  11  -6        6.33        3.71      1.78 o 
   4  11  -6        2.50        1.82      1.43 o 
   5  11  -6        0.31        1.29      1.73 o 
   6  11  -6        0.15        1.70      3.22 o 
   0  12  -6        7.65        4.79      2.69 o 
   1  12  -6       14.04       13.08      2.31 o 
   2  12  -6        1.84        0.60      1.56 o 
   3  12  -6       24.02       24.39      2.97 o 
   4  12  -6        1.90       -0.12      1.64 o 
   1  13  -6        2.31        2.10      1.85 o 
   2   0  -5       85.70       87.61      2.69 o 
   4   0  -5       21.87       22.27      1.28 o 
   6   0  -5      452.24      447.14     15.58 o 
   8   0  -5      101.93       96.60      4.69 o 
  10   0  -5        3.88        7.90      2.21 o 
  12   0  -5       31.59       30.86      4.22 o 
   0   1  -5       64.06       66.45      2.27 o 
   1   1  -5      228.37      216.45      3.68 o 
   2   1  -5      169.10      163.00      3.12 o 
   3   1  -5      297.27      276.39      9.42 o 
   4   1  -5      135.70      132.97      3.42 o 
   5   1  -5      570.08      552.85     10.81 o 
   6   1  -5       58.36       58.07      1.91 o 
   7   1  -5      141.96      141.07      4.23 o 
   8   1  -5      119.63      118.88      4.34 o 
   9   1  -5        6.34        6.31      1.24 o 
  10   1  -5       31.41       32.43      2.42 o 
  11   1  -5        2.83        2.89      1.42 o 
  12   1  -5        1.35        1.73      1.72 o 
   1   2  -5       41.68       42.62      1.00 o 
   2   2  -5       44.60       47.42      1.16 o 
   3   2  -5       72.97       73.59      2.00 o 
   4   2  -5       37.25       33.17      1.25 o 
   5   2  -5      269.75      253.56      5.18 o 
   6   2  -5      315.30      301.18      7.91 o 
   7   2  -5       60.44       56.53      2.46 o 
   8   2  -5       25.41       28.05      1.98 o 
   9   2  -5        9.42       12.38      1.53 o 
  10   2  -5        4.30        5.66      1.33 o 
  11   2  -5       14.81       19.62      2.08 o 
  12   2  -5        5.42        8.13      3.04 o 
   0   3  -5       26.82       24.39      1.34 o 
   1   3  -5      278.26      287.73      5.58 o 
   2   3  -5      103.75       97.22      2.12 o 
   3   3  -5      295.06      302.18      6.17 o 
   4   3  -5       35.42       33.45      1.22 o 
   5   3  -5       11.14       11.84      0.88 o 
   6   3  -5       19.30       17.92      1.32 o 
   7   3  -5        7.66        9.52      1.40 o 
   8   3  -5       12.46       14.91      1.72 o 
   9   3  -5        5.81        7.52      1.29 o 
  10   3  -5        3.80        4.94      1.31 o 
  11   3  -5        5.60        8.16      2.59 o 
  12   3  -5        8.89       12.66      1.97 o 
   1   4  -5      123.89      128.87      3.05 o 
   2   4  -5       75.61       80.65      2.58 o 
   3   4  -5        8.58        8.94      1.01 o 
   4   4  -5        1.91        4.80      0.88 o 
   5   4  -5       10.03       12.26      1.70 o 
   6   4  -5       77.23       79.07      3.02 o 
   7   4  -5        9.42       10.47      1.47 o 
   8   4  -5       30.01       25.22      2.18 o 
   9   4  -5        3.74        7.08      2.30 o 
  10   4  -5        0.32        1.58      1.37 o 
  11   4  -5       14.75       19.31      2.28 o 
  12   4  -5        9.62        9.90      2.16 o 
   0   5  -5       33.25       38.62      4.48 o 
   1   5  -5      127.30      117.78      2.86 o 
   2   5  -5        0.16        0.24      0.75 o 
   3   5  -5       88.11       93.16      3.14 o 
   4   5  -5       50.87       52.48      2.16 o 
   5   5  -5      286.24      280.87      8.10 o 
   6   5  -5        5.55        6.07      1.29 o 
   7   5  -5       37.13       36.20      2.17 o 
   8   5  -5       54.85       46.37      3.07 o 
   9   5  -5       80.84       74.74      4.16 o 
  10   5  -5        0.48        2.05      1.32 o 
  11   5  -5       19.59       24.12      3.15 o 
   1   6  -5        7.34        6.84      0.73 o 
   2   6  -5        6.51        8.73      1.13 o 
   3   6  -5       33.98       33.42      1.86 o 
   4   6  -5        0.10       -0.34      0.86 o 
   5   6  -5       30.64       30.69      1.87 o 
   6   6  -5        8.36        9.33      1.62 o 
   7   6  -5       19.74       23.25      2.46 o 
   8   6  -5        3.01        2.56      1.11 o 
   9   6  -5       16.53       19.74      2.19 o 
  10   6  -5        0.67        1.57      1.69 o 
  11   6  -5       34.05       39.23      3.44 o 
   0   7  -5      252.98      245.53      8.17 o 
   1   7  -5       39.31       40.22      2.40 o 
   2   7  -5      114.41      104.74      3.74 o 
   3   7  -5       27.72       31.21      1.86 o 
   4   7  -5      127.54      126.08      5.13 o 
   5   7  -5       22.34       21.50      1.86 o 
   6   7  -5       38.63       39.52      2.09 o 
   7   7  -5       43.67       39.28      2.28 o 
   8   7  -5        9.24       10.66      1.58 o 
   9   7  -5       18.67       18.86      2.27 o 
  10   7  -5       12.34       13.23      2.09 o 
  11   7  -5       11.65       14.94      2.33 o 
   1   8  -5       63.03       63.35      2.75 o 
   2   8  -5      108.59      110.66      4.02 o 
   3   8  -5       18.90       20.67      1.72 o 
   4   8  -5       30.57       27.97      2.53 o 
   5   8  -5        6.82        6.99      1.90 o 
   6   8  -5       32.66       27.80      2.27 o 
   7   8  -5        3.10        4.50      1.38 o 
   8   8  -5        2.53        3.86      1.65 o 
   9   8  -5        4.93        4.08      1.59 o 
  10   8  -5       10.58       12.42      2.24 o 
   0   9  -5      199.79      212.22     11.86 o 
   1   9  -5      320.78      320.40      9.87 o 
   2   9  -5        2.82        5.03      1.22 o 
   3   9  -5       78.15       76.90      3.42 o 
   4   9  -5       41.98       44.14      3.09 o 
   5   9  -5       24.86       27.98      2.46 o 
   6   9  -5        3.34        3.72      1.79 o 
   7   9  -5       34.42       38.12      2.79 o 
   8   9  -5       11.09        8.24      1.99 o 
   9   9  -5       23.39       23.74      2.95 o 
   1  10  -5       86.67       94.23      5.56 o 
   2  10  -5       54.11       54.97      3.51 o 
   3  10  -5        9.92       12.54      1.60 o 
   4  10  -5        6.76        8.52      1.43 o 
   5  10  -5        3.86        3.62      1.51 o 
   6  10  -5        4.44        3.04      1.69 o 
   7  10  -5        0.01        0.76      1.20 o 
   8  10  -5        2.96        4.40      1.85 o 
   9  10  -5        1.06        1.44      1.66 o 
   0  11  -5       24.16       24.71      3.88 o 
   1  11  -5       29.61       29.23      2.80 o 
   2  11  -5       29.90       29.33      2.82 o 
   3  11  -5       29.25       28.70      2.22 o 
   4  11  -5       21.96       24.81      2.17 o 
   5  11  -5        1.83        2.18      1.37 o 
   6  11  -5       11.78       15.71      2.37 o 
   7  11  -5       11.12        8.15      2.26 o 
   8  11  -5       12.10       15.46      2.38 o 
   1  12  -5       19.72       18.72      2.79 o 
   2  12  -5        0.00        2.47      1.33 o 
   3  12  -5       19.57       20.08      2.45 o 
   4  12  -5        2.66        2.34      1.76 o 
   5  12  -5        2.71        1.64      1.78 o 
   6  12  -5        5.02        7.88      1.88 o 
   7  12  -5       17.17       18.44      2.56 o 
   0  13  -5       17.79       19.22      3.53 o 
   1  13  -5       15.34       15.13      2.45 o 
   2  13  -5        1.84        2.40      1.47 o 
   3  13  -5       13.12       14.82      2.41 o 
   4  13  -5        3.51        4.21      1.70 o 
   5  13  -5        0.16        2.21      2.14 o 
   1  14  -5        1.83       -1.34      1.52 o 
   2  14  -5        2.93        5.55      2.18 o 
   0   0  -4      833.43      845.17     26.04 o 
   2   0  -4      852.84      864.91     36.80 o 
   4   0  -4      829.23      776.48     16.95 o 
   6   0  -4      177.69      155.55      9.94 o 
   8   0  -4      231.74      242.99      9.19 o 
  10   0  -4      142.58      141.06      9.16 o 
  12   0  -4       20.52       26.18      6.33 o 
   1   1  -4      137.85      135.89      2.11 o 
   2   1  -4     1044.50     1081.74     19.05 o 
   3   1  -4      507.01      462.06     11.22 o 
   4   1  -4      304.45      293.00      8.04 o 
   5   1  -4       63.91       60.44      1.26 o 
   6   1  -4       49.21       49.61      1.78 o 
   7   1  -4       32.78       29.07      1.45 o 
   8   1  -4      137.51      135.14      4.40 o 
   9   1  -4       10.33       11.66      1.34 o 
  10   1  -4       13.28       12.90      2.38 o 
  11   1  -4       34.33       36.41      2.70 o 
  12   1  -4        4.14        4.10      2.82 o 
  13   1  -4       10.66       12.88      4.30 o 
   0   2  -4      584.02      595.88     10.83 o 
   1   2  -4     1556.64     1601.94     23.10 o 
   2   2  -4      101.26      110.10      1.96 o 
   3   2  -4      407.38      388.03      5.92 o 
   4   2  -4      180.08      186.09      3.27 o 
   5   2  -4      614.81      584.55     16.04 o 
   6   2  -4       25.18       24.87      1.16 o 
   7   2  -4      326.63      336.17      7.52 o 
   8   2  -4        4.53        6.50      1.11 o 
   9   2  -4      120.20      118.82      4.34 o 
  10   2  -4       20.29       19.18      1.68 o 
  11   2  -4        0.81        1.40      1.74 o 
  12   2  -4        0.89       -0.38      1.41 o 
  13   2  -4        3.92        1.37      1.67 o 
   1   3  -4      174.49      190.93      2.93 o 
   2   3  -4       49.63       54.07      1.17 o 
   3   3  -4      152.81      159.55      3.04 o 
   4   3  -4       79.09       70.96      1.73 o 
   5   3  -4       27.68       27.63      2.00 o 
   6   3  -4       57.91       60.74      2.15 o 
   7   3  -4       42.97       42.95      1.90 o 
   8   3  -4       77.49       77.71      3.91 o 
   9   3  -4       50.07       47.27      2.42 o 
  10   3  -4       43.74       46.66      2.61 o 
  11   3  -4       10.45       12.30      1.65 o 
  12   3  -4        1.47        6.48      1.78 o 
  13   3  -4        7.49        5.49      2.13 o 
   0   4  -4      200.46      195.36      6.83 o 
   1   4  -4       12.53       11.90      0.68 o 
   2   4  -4       28.44       25.43      1.20 o 
   3   4  -4      207.41      184.56      5.11 o 
   4   4  -4      144.23      147.65      3.07 o 
   5   4  -4       54.95       49.59      2.06 o 
   6   4  -4       63.69       63.94      1.99 o 
   7   4  -4      110.46      105.88      3.89 o 
   8   4  -4        8.76       12.26      1.41 o 
   9   4  -4       17.74       18.72      1.69 o 
  10   4  -4       14.90       12.20      1.70 o 
  11   4  -4       39.53       37.45      2.49 o 
  12   4  -4        3.55        3.44      1.53 o 
  13   4  -4       11.25       14.88      2.93 o 
   1   5  -4       66.79       74.06      1.70 o 
   2   5  -4       35.59       31.70      1.12 o 
   3   5  -4      169.68      168.33      4.59 o 
   4   5  -4       70.35       80.98      2.66 o 
   5   5  -4       12.69       12.82      1.56 o 
   6   5  -4       84.85       80.54      2.48 o 
   7   5  -4       17.33       18.15      1.36 o 
   8   5  -4       21.15       19.41      1.31 o 
   9   5  -4       39.00       41.36      3.54 o 
  10   5  -4       37.83       36.00      2.38 o 
  11   5  -4        8.23       16.53      2.11 o 
  12   5  -4        2.52        0.86      1.44 o 
   0   6  -4      279.59      280.06      7.96 o 
   1   6  -4      116.70      114.34      2.85 o 
   2   6  -4      192.83      191.88      5.11 o 
   3   6  -4      123.70      131.88      4.08 o 
   4   6  -4       95.16       92.24      4.36 o 
   5   6  -4       50.51       50.47      2.17 o 
   6   6  -4        2.39        3.59      0.92 o 
   7   6  -4      126.38      121.83      4.08 o 
   8   6  -4       27.05       30.23      2.06 o 
   9   6  -4       41.26       40.27      3.20 o 
  10   6  -4        0.52       -1.25      1.25 o 
  11   6  -4       26.31       31.19      5.14 o 
  12   6  -4        8.54       11.60      4.13 o 
   1   7  -4       36.99       34.72      1.38 o 
   2   7  -4       56.22       57.59      2.48 o 
   3   7  -4       57.34       58.77      2.40 o 
   4   7  -4       35.08       30.98      1.69 o 
   5   7  -4       43.49       40.21      2.56 o 
   6   7  -4       10.19       16.23      2.02 o 
   7   7  -4       13.97       14.21      1.54 o 
   8   7  -4        4.38        7.79      1.56 o 
   9   7  -4       31.11       25.49      2.02 o 
  10   7  -4        1.75        0.94      1.27 o 
  11   7  -4       11.03        9.89      1.92 o 
  12   7  -4        0.64        4.04      1.85 o 
   0   8  -4      128.21      122.41      4.35 o 
   1   8  -4      280.26      241.23     21.19 o 
   2   8  -4      268.62      272.50      7.84 o 
   3   8  -4      257.03      264.04      7.65 o 
   4   8  -4      174.53      173.39      5.79 o 
   5   8  -4      228.28      228.65      7.86 o 
   6   8  -4       92.31       79.16      3.84 o 
   7   8  -4       70.25       67.81      3.67 o 
   8   8  -4       18.13       21.79      2.93 o 
   9   8  -4       34.76       31.54      2.29 o 
  10   8  -4        3.73        3.10      1.52 o 
  11   8  -4        4.64        5.70      1.83 o 
   1   9  -4       63.24       63.15      2.59 o 
   2   9  -4      260.08      264.89      7.89 o 
   3   9  -4       32.67       36.17      2.14 o 
   4   9  -4      162.07      168.81      5.85 o 
   5   9  -4       10.52        9.80      1.59 o 
   6   9  -4       29.91       28.80      2.21 o 
   7   9  -4       34.47       34.08      3.18 o 
   8   9  -4       10.88       10.48      1.70 o 
   9   9  -4        9.10        9.06      1.74 o 
  10   9  -4       13.43       15.11      2.07 o 
   0  10  -4       57.58       56.89      4.85 o 
   1  10  -4      106.19      118.68      4.09 o 
   2  10  -4        6.88       11.10      2.13 o 
   3  10  -4       32.06       37.33      2.23 o 
   4  10  -4      103.16       99.40      4.21 o 
   5  10  -4        1.24       -0.35      1.17 o 
   6  10  -4       51.16       56.93      3.50 o 
   7  10  -4        8.38        4.61      1.65 o 
   8  10  -4       52.87       55.09      3.93 o 
   9  10  -4        4.06        2.76      1.62 o 
  10  10  -4        8.50       14.48      2.50 o 
   1  11  -4       23.99       24.40      2.30 o 
   2  11  -4       31.50       27.32      1.93 o 
   3  11  -4        7.46        7.19      1.34 o 
   4  11  -4       19.47       16.70      1.83 o 
   5  11  -4       30.39       30.43      2.58 o 
   6  11  -4        7.23       11.98      1.78 o 
   7  11  -4       31.07       29.82      2.85 o 
   8  11  -4        1.58        0.85      1.35 o 
   9  11  -4       20.46       21.43      2.64 o 
   0  12  -4        8.52       11.63      2.53 o 
   1  12  -4       72.61       75.29      4.12 o 
   2  12  -4        1.52        0.04      1.53 o 
   3  12  -4       72.05       75.12      3.71 o 
   4  12  -4        1.79        1.16      1.17 o 
   5  12  -4       47.62       45.82      3.16 o 
   6  12  -4        2.71        5.50      2.57 o 
   7  12  -4        1.66        1.42      1.37 o 
   8  12  -4        4.05        4.71      1.79 o 
   1  13  -4       10.21       16.66      2.08 o 
   2  13  -4        3.01        4.45      1.64 o 
   3  13  -4        6.60        8.81      1.91 o 
   4  13  -4        4.12        5.31      1.48 o 
   5  13  -4       26.15       21.78      2.57 o 
   6  13  -4        0.32        1.90      2.17 o 
   7  13  -4       20.27       16.80      2.43 o 
   0  14  -4       34.37       36.97      4.72 o 
   1  14  -4        8.55        9.15      1.95 o 
   2  14  -4       33.27       41.19      3.59 o 
   3  14  -4       16.99       20.89      5.23 o 
   4  14  -4       15.29       12.48      3.15 o 
   5  14  -4        4.61        1.41      2.37 o 
   1  15  -4        6.06       10.72      2.34 o 
   2  15  -4        3.19        8.07      2.23 o 
   2   0  -3     1244.50     1173.63    156.61 o 
   4   0  -3      101.75      113.60      3.83 o 
   6   0  -3      278.30      249.26     11.54 o 
   8   0  -3      433.25      387.48     17.31 o 
  10   0  -3       27.76       25.44      2.79 o 
  12   0  -3       20.89       21.00      3.07 o 
  14   0  -3       20.10       11.90      3.19 o 
   0   1  -3       75.65       70.88      1.21 o 
   1   1  -3      270.17      239.32      2.84 o 
   2   1  -3     2249.63     2374.62     35.59 o 
   3   1  -3     2199.70     2286.52     37.73 o 
   4   1  -3     1357.82     1420.35     34.84 o 
   5   1  -3     1030.40     1032.83     13.64 o 
   6   1  -3      210.12      204.79      4.15 o 
   7   1  -3      280.22      263.83      5.16 o 
   8   1  -3      480.97      467.61     12.25 o 
   9   1  -3       28.50       27.94      1.69 o 
  10   1  -3       49.02       47.12      2.73 o 
  11   1  -3        8.53        7.82      1.50 o 
  12   1  -3       22.41       23.70      2.29 o 
  13   1  -3        9.53       11.72      1.95 o 
  14   1  -3        5.19        4.42      1.89 o 
   1   2  -3       23.87       23.40      0.57 o 
   2   2  -3       77.51       77.32      1.13 o 
   3   2  -3      192.45      204.42      4.59 o 
   4   2  -3      183.88      172.58      5.31 o 
   5   2  -3       77.20       69.83      1.97 o 
   6   2  -3      146.39      139.94      3.04 o 
   7   2  -3      242.49      231.00      4.97 o 
   8   2  -3       67.67       75.27      2.15 o 
   9   2  -3       29.31       31.15      1.89 o 
  10   2  -3       47.13       50.19      2.44 o 
  11   2  -3        5.89        9.28      1.71 o 
  12   2  -3       14.40       18.42      2.16 o 
  13   2  -3       52.67       58.84      3.92 o 
  14   2  -3        0.70        0.88      1.36 o 
   0   3  -3      139.36      135.67      4.55 o 
   1   3  -3      515.52      532.58      6.09 o 
   2   3  -3      752.27      744.35     10.17 o 
   3   3  -3     1607.09     1886.36     37.72 o 
   4   3  -3       49.22       47.24      1.25 o 
   5   3  -3       32.51       40.87      1.34 o 
   6   3  -3      140.50      136.70      4.02 o 
   7   3  -3       98.93       99.03      2.59 o 
   8   3  -3       87.70       84.31      3.19 o 
   9   3  -3       31.08       35.64      2.30 o 
  10   3  -3       45.23       45.15      2.63 o 
  11   3  -3        9.32       13.29      1.51 o 
  12   3  -3       33.63       38.45      2.91 o 
  13   3  -3        0.06       -0.61      1.41 o 
   1   4  -3      121.15      125.26      2.14 o 
   2   4  -3      290.79      310.44      4.66 o 
   3   4  -3       20.04       21.11      0.76 o 
   4   4  -3      187.99      202.76      3.75 o 
   5   4  -3      191.69      214.39      4.28 o 
   6   4  -3       31.22       32.79      1.62 o 
   7   4  -3       56.26       52.33      3.75 o 
   8   4  -3       63.17       65.27      2.53 o 
   9   4  -3       10.39       11.84      1.37 o 
  10   4  -3       55.29       54.52      2.63 o 
  11   4  -3        6.54       10.55      1.51 o 
  12   4  -3       40.59       47.42      2.77 o 
  13   4  -3        1.30        2.98      2.24 o 
   0   5  -3       42.05       38.59      1.43 o 
   1   5  -3      566.87      553.87      9.95 o 
   2   5  -3       25.09       24.55      1.06 o 
   3   5  -3      392.69      334.51      6.92 o 
   4   5  -3      104.13      102.21      2.65 o 
   5   5  -3      512.45      518.28     10.29 o 
   6   5  -3       32.47       28.18      1.31 o 
   7   5  -3      147.90      149.22      4.28 o 
   8   5  -3       71.58       69.24      2.47 o 
   9   5  -3      193.02      184.62      5.70 o 
  10   5  -3        2.90        6.87      1.60 o 
  11   5  -3       27.85       23.34      1.95 o 
  12   5  -3       22.26       22.18      2.62 o 
  13   5  -3       15.44       12.91      3.08 o 
   1   6  -3      131.53      136.90      2.85 o 
   2   6  -3       81.15       82.52      2.95 o 
   3   6  -3      180.51      187.63      6.79 o 
   4   6  -3        0.37        0.80      0.63 o 
   5   6  -3       28.22       23.49      1.45 o 
   6   6  -3        4.17        5.31      0.86 o 
   7   6  -3       74.88       70.08      2.41 o 
   8   6  -3       23.48       25.96      2.42 o 
   9   6  -3       56.79       54.78      2.26 o 
  10   6  -3       11.47       12.75      1.28 o 
  11   6  -3       56.51       54.92      3.17 o 
  12   6  -3        0.21       -0.65      1.39 o 
  13   6  -3       15.51       21.40      3.97 o 
   0   7  -3      772.35      799.39     21.13 o 
   1   7  -3      153.48      164.66      3.60 o 
   2   7  -3      659.81      701.12     20.49 o 
   3   7  -3       27.84       25.54      1.57 o 
   4   7  -3      248.99      248.25      7.36 o 
   5   7  -3       47.54       44.75      1.72 o 
   6   7  -3      173.78      184.03      4.86 o 
   7   7  -3       79.56       73.92      3.16 o 
   8   7  -3       72.02       69.12      2.72 o 
   9   7  -3       31.64       28.73      1.93 o 
  10   7  -3       54.25       52.11      2.55 o 
  11   7  -3        3.39        4.99      2.94 o 
  12   7  -3        1.07        8.62      3.31 o 
   1   8  -3       32.86       30.49      1.18 o 
   2   8  -3      109.45      112.35      3.41 o 
   3   8  -3       95.89      100.20      3.46 o 
   4   8  -3       15.59       13.64      1.77 o 
   5   8  -3        0.40        0.45      0.98 o 
   6   8  -3       98.55       95.94      5.95 o 
   7   8  -3        7.28       10.28      1.27 o 
   8   8  -3       27.25       30.53      1.98 o 
   9   8  -3       40.31       41.84      2.42 o 
  10   8  -3        7.02        9.12      1.65 o 
  11   8  -3        1.63        0.09      1.83 o 
  12   8  -3        3.30        6.86      4.67 o 
   0   9  -3      445.74      486.50     15.09 o 
   1   9  -3      603.49      572.33     13.78 o 
   2   9  -3      125.48      120.46      3.88 o 
   3   9  -3      305.84      298.17      8.61 o 
   4   9  -3      116.60      118.85      4.31 o 
   5   9  -3       67.49       66.52      3.19 o 
   6   9  -3        4.02        3.65      1.29 o 
   7   9  -3       53.99       54.08      3.32 o 
   8   9  -3       82.25       79.18      4.00 o 
   9   9  -3       54.64       54.59      3.30 o 
  10   9  -3       10.61       10.57      1.74 o 
  11   9  -3       19.45       20.72      6.13 o 
   1  10  -3      124.27      129.26      5.14 o 
   2  10  -3      223.79      221.03      6.86 o 
   3  10  -3       14.68       14.09      1.76 o 
   4  10  -3      147.10      145.91      5.16 o 
   5  10  -3       18.93       29.49      3.66 o 
   6  10  -3       19.45       21.49      2.05 o 
   7  10  -3       12.47       18.45      2.03 o 
   8  10  -3       18.72       20.62      2.22 o 
   9  10  -3        0.61        3.85      1.92 o 
  10  10  -3       15.40       15.16      2.69 o 
  11  10  -3        2.72        0.53      2.65 o 
   0  11  -3       11.44       10.22      1.40 o 
   1  11  -3      121.29      118.78      5.15 o 
   2  11  -3       92.46       98.51      3.79 o 
   3  11  -3        1.40        0.80      1.02 o 
   4  11  -3       57.88       62.49      2.98 o 
   5  11  -3        5.32        7.74      1.43 o 
   6  11  -3       71.82       76.16      4.18 o 
   7  11  -3       56.26       57.78      3.58 o 
   8  11  -3       27.71       34.24      3.23 o 
   9  11  -3       19.52       21.53      2.55 o 
  10  11  -3        6.84       10.68      2.79 o 
   1  12  -3       10.76       11.80      1.37 o 
   2  12  -3        4.97        7.83      1.41 o 
   3  12  -3       22.87       19.28      1.77 o 
   4  12  -3        4.80        5.95      1.40 o 
   5  12  -3       22.67       25.02      3.79 o 
   6  12  -3       16.36       17.56      2.30 o 
   7  12  -3       17.28       16.35      2.16 o 
   8  12  -3        7.59       10.11      2.65 o 
   9  12  -3       38.44       43.58      5.31 o 
   0  13  -3       13.17       12.60      2.79 o 
   1  13  -3       49.57       48.14      3.23 o 
   2  13  -3       36.58       33.94      2.27 o 
   3  13  -3       32.27       31.93      2.32 o 
   4  13  -3       28.48       29.84      2.45 o 
   5  13  -3        8.34       14.04      3.06 o 
   6  13  -3       48.43       52.15      3.60 o 
   7  13  -3       14.59       14.26      2.28 o 
   8  13  -3        5.30        7.29      2.03 o 
   1  14  -3        5.14        4.84      1.67 o 
   2  14  -3        3.84        6.35      2.72 o 
   3  14  -3       16.45       15.35      2.44 o 
   4  14  -3        4.88        7.75      1.78 o 
   5  14  -3        2.71        2.73      1.72 o 
   6  14  -3        8.27       10.51      2.10 o 
   0  15  -3       25.09       32.93      4.64 o 
   1  15  -3       62.82       64.53      4.21 o 
   2  15  -3        6.46        8.08      2.03 o 
   3  15  -3       21.62       21.81      2.74 o 
   4  15  -3       20.27       25.70      3.17 o 
   5  15  -3       46.41       52.95      4.71 o 
   1  16  -3        5.81        7.38      2.15 o 
   0   0  -2    48545.34     8293.59    251.54 o 
   2   0  -2     4265.94     4607.21    246.48 o 
   4   0  -2      750.37      714.11     11.07 o 
   6   0  -2      634.46      593.84     23.10 o 
   8   0  -2      585.07      636.42     25.80 o 
  10   0  -2      313.56      348.47     16.35 o 
  12   0  -2       21.92       21.33      3.00 o 
  14   0  -2        3.79        0.89      2.16 o 
   1   1  -2      889.14      936.23     11.36 o 
   2   1  -2     5235.44     6080.89     81.11 o 
   3   1  -2      951.29      951.52     19.33 o 
   4   1  -2       49.53       45.66      0.91 o 
   5   1  -2       50.90       50.93      1.15 o 
   6   1  -2       78.76       76.71      1.60 o 
   7   1  -2       60.43       57.98      1.62 o 
   8   1  -2      172.47      165.28      3.61 o 
   9   1  -2       23.36       25.79      1.95 o 
  10   1  -2      199.00      201.97      7.26 o 
  11   1  -2       30.05       31.20      2.48 o 
  12   1  -2        9.49        9.35      1.72 o 
  13   1  -2        9.24       14.44      1.98 o 
  14   1  -2       21.02       21.02      2.63 o 
   0   2  -2      504.53      514.38     11.89 o 
   1   2  -2     2501.29     2640.25     26.98 o 
   2   2  -2      244.81      256.32      3.05 o 
   3   2  -2      893.63      907.31     19.99 o 
   4   2  -2       30.10       30.13      1.06 o 
   5   2  -2     1409.66     1503.32     25.91 o 
   6   2  -2      147.63      163.07      3.14 o 
   7   2  -2      123.50      111.26      2.64 o 
   8   2  -2       31.67       31.19      1.56 o 
   9   2  -2      230.49      225.62      5.42 o 
  10   2  -2       59.76       59.90      3.00 o 
  11   2  -2       38.63       39.58      2.59 o 
  12   2  -2       52.31       51.04      3.29 o 
  13   2  -2        4.43        2.78      1.55 o 
  14   2  -2        1.61        6.55      2.37 o 
   1   3  -2      480.80      478.95      5.92 o 
   2   3  -2      291.71      309.60      4.61 o 
   3   3  -2      833.33      909.15     17.30 o 
   4   3  -2       19.47       19.54      0.93 o 
   5   3  -2       43.44       46.80      3.10 o 
   6   3  -2      230.52      246.76      5.45 o 
   7   3  -2       47.07       38.86      2.08 o 
   8   3  -2       81.36       75.42      2.27 o 
   9   3  -2      103.11       99.80      2.89 o 
  10   3  -2      197.18      211.70      5.57 o 
  11   3  -2        1.05        0.62      1.13 o 
  12   3  -2       28.83       36.04      2.83 o 
  13   3  -2        6.31        6.52      1.70 o 
  14   3  -2       35.88       38.68      3.34 o 
   0   4  -2      533.13      506.88     18.30 o 
   1   4  -2      252.26      224.54      6.16 o 
   2   4  -2      162.28      158.44      2.05 o 
   3   4  -2      207.66      197.98      3.22 o 
   4   4  -2     1016.78     1086.39     18.78 o 
   5   4  -2       58.92       55.11      1.60 o 
   6   4  -2      409.59      408.30      7.96 o 
   7   4  -2      270.06      274.27      5.96 o 
   8   4  -2       24.11       22.82      1.85 o 
   9   4  -2       29.34       30.49      2.07 o 
  10   4  -2       25.62       24.73      1.73 o 
  11   4  -2       14.48       11.36      1.32 o 
  12   4  -2       59.91       48.97      3.20 o 
  13   4  -2       16.52       20.27      2.56 o 
  14   4  -2       10.86       10.48      2.50 o 
   1   5  -2      142.79      161.90      5.21 o 
   2   5  -2       72.40       69.18      1.40 o 
   3   5  -2      376.63      412.21      6.31 o 
   4   5  -2      223.98      260.62      4.68 o 
   5   5  -2       65.27       64.99      1.84 o 
   6   5  -2      113.85      114.93      3.02 o 
   7   5  -2      164.06      165.71      4.12 o 
   8   5  -2       29.30       27.61      1.40 o 
   9   5  -2       34.25       36.01      1.73 o 
  10   5  -2       25.94       24.64      1.54 o 
  11   5  -2        2.09        3.91      1.09 o 
  12   5  -2        7.98       10.14      1.69 o 
  13   5  -2       26.31       31.13      2.81 o 
   0   6  -2     2553.65     2741.33     69.10 o 
   1   6  -2      233.15      231.02      3.18 o 
   2   6  -2      463.32      498.37      6.32 o 
   3   6  -2      705.56      739.14     12.90 o 
   4   6  -2      378.12      374.02      7.00 o 
   5   6  -2      165.42      146.34      3.32 o 
   6   6  -2       64.05       63.35      2.21 o 
   7   6  -2      105.33       97.49      2.88 o 
   8   6  -2      149.64      155.54      4.19 o 
   9   6  -2       58.24       53.94      2.83 o 
  10   6  -2       70.41       70.22      2.76 o 
  11   6  -2       37.81       32.92      1.87 o 
  12   6  -2       20.26       17.05      2.30 o 
  13   6  -2        2.06        4.36      2.09 o 
   1   7  -2      214.17      234.87      4.77 o 
   2   7  -2      147.92      150.62      2.26 o 
   3   7  -2       31.89       30.17      1.18 o 
   4   7  -2       94.67       88.81      2.35 o 
   5   7  -2       82.41       78.41      2.42 o 
   6   7  -2       25.07       28.89      1.29 o 
   7   7  -2       76.51       71.93      2.84 o 
   8   7  -2        3.75        3.87      0.87 o 
   9   7  -2       64.06       56.15      2.38 o 
  10   7  -2       12.32       15.12      1.44 o 
  11   7  -2       20.52       23.24      4.28 o 
  12   7  -2        2.50        8.73      2.65 o 
  13   7  -2        7.70        3.75      2.97 o 
   0   8  -2      385.65      408.83     10.92 o 
   1   8  -2      257.60      224.61      4.50 o 
   2   8  -2      180.30      168.93      2.86 o 
   3   8  -2      401.95      390.46      7.92 o 
   4   8  -2       56.05       55.59      1.90 o 
   5   8  -2      400.97      373.23      9.17 o 
   6   8  -2      407.00      400.63     10.59 o 
   7   8  -2       49.32       47.98      2.28 o 
   8   8  -2       62.22       65.41      2.54 o 
   9   8  -2       36.23       40.12      2.08 o 
  10   8  -2        0.74        2.39      1.10 o 
  11   8  -2        9.43       11.73      2.41 o 
  12   8  -2        2.01        4.03      2.73 o 
   1   9  -2       51.36       49.32      1.63 o 
   2   9  -2      333.19      321.81      6.27 o 
   3   9  -2       26.84       24.07      1.20 o 
   4   9  -2      340.48      336.39      8.52 o 
   5   9  -2       11.18       12.18      1.15 o 
   6   9  -2      414.03      405.07     11.18 o 
   7   9  -2       47.37       43.89      2.22 o 
   8   9  -2        8.66        9.12      1.44 o 
   9   9  -2       34.39       31.47      2.13 o 
  10   9  -2        4.87        6.07      1.66 o 
  11   9  -2        0.59        1.42      1.94 o 
  12   9  -2        0.14        1.50      2.64 o 
   0  10  -2       42.15       45.79      2.43 o 
   1  10  -2      206.37      211.54      5.09 o 
   2  10  -2       65.37       67.35      2.81 o 
   3  10  -2      121.02      122.11      4.10 o 
   4  10  -2      848.39      809.02     33.06 o 
   5  10  -2        8.98       13.65      1.75 o 
   6  10  -2       81.28       78.34      4.04 o 
   7  10  -2        4.64        2.81      1.56 o 
   8  10  -2       56.37       56.26      3.44 o 
   9  10  -2       12.06       11.92      1.79 o 
  10  10  -2        5.25       10.87      3.13 o 
  11  10  -2        7.47       12.66      2.49 o 
   1  11  -2       16.82       18.40      1.25 o 
   2  11  -2       50.11       47.34      2.31 o 
   3  11  -2       40.62       39.61      2.15 o 
   4  11  -2       38.21       37.61      3.47 o 
   5  11  -2       55.97       54.28      3.13 o 
   6  11  -2       88.40       93.56      4.35 o 
   7  11  -2       52.89       50.15      3.28 o 
   8  11  -2        7.74       11.70      1.94 o 
   9  11  -2        9.61       12.61      2.11 o 
  10  11  -2        7.81        3.64      2.29 o 
   0  12  -2        1.19        3.37      1.37 o 
   1  12  -2      149.26      148.44      5.00 o 
   2  12  -2        9.87        8.88      1.33 o 
   3  12  -2       55.93       62.92      2.79 o 
   4  12  -2       10.85       12.31      1.72 o 
   5  12  -2       16.42       17.67      2.01 o 
   6  12  -2        5.08        4.62      1.45 o 
   7  12  -2       30.93       31.42      2.67 o 
   8  12  -2       11.70       14.71      2.23 o 
   9  12  -2       34.74       42.55      4.16 o 
  10  12  -2        0.26       -1.93      1.93 o 
   1  13  -2       27.71       28.12      2.12 o 
   2  13  -2       15.91       16.53      1.62 o 
   3  13  -2        6.34        5.84      1.59 o 
   4  13  -2        3.51        3.65      1.70 o 
   5  13  -2       20.21       19.55      2.19 o 
   6  13  -2        1.81        3.28      2.11 o 
   7  13  -2       28.16       29.35      2.79 o 
   8  13  -2        2.21        4.97      2.12 o 
   9  13  -2       10.19       13.67      2.92 o 
   0  14  -2       99.29       79.86      6.22 o 
   1  14  -2        7.33       10.23      1.81 o 
   2  14  -2       94.09      100.25      4.48 o 
   3  14  -2       14.42       14.44      1.71 o 
   4  14  -2       36.69       43.17      3.04 o 
   5  14  -2        7.68        9.29      1.88 o 
   6  14  -2       25.62       26.80      2.80 o 
   7  14  -2        3.37        4.07      1.70 o 
   1  15  -2        4.21        5.23      1.58 o 
   2  15  -2        1.86        8.86      1.84 o 
   3  15  -2        4.91        8.21      2.30 o 
   4  15  -2        6.28       11.74      2.01 o 
   5  15  -2        4.53        7.05      2.35 o 
   6  15  -2        1.71       -0.38      1.61 o 
   0  16  -2        3.78        5.13      2.35 o 
   1  16  -2       62.97       61.88      4.50 o 
   2  16  -2        0.58        0.86      1.60 o 
   3  16  -2       54.29       60.80      4.35 o 
   2   0  -1     8621.06    11523.76    157.56 o 
   4   0  -1      365.64      372.73      5.29 o 
   6   0  -1     1431.81     1479.21     31.97 o 
   8   0  -1      744.44      743.62     19.03 o 
  10   0  -1      171.10      147.12      7.74 o 
  12   0  -1      114.12      108.77      7.50 o 
  14   0  -1        7.09       14.11      2.74 o 
   0   1  -1       48.67       53.58      2.45 o 
   1   1  -1      367.60      369.76      2.77 o 
   2   1  -1    14271.35    21039.01    305.96 o 
   3   1  -1     4002.65     4525.18     63.47 o 
   4   1  -1     1739.58     1837.04     22.01 o 
   5   1  -1      769.88      805.51      9.61 o 
   6   1  -1      530.51      554.04      8.66 o 
   7   1  -1      336.52      325.13      5.47 o 
   8   1  -1      309.74      305.25      6.22 o 
   9   1  -1       26.25       27.13      1.34 o 
  10   1  -1       65.36       62.24      2.97 o 
  11   1  -1        3.89        3.36      1.26 o 
  12   1  -1       82.45       78.69      4.09 o 
  13   1  -1       13.09       15.61      2.02 o 
  14   1  -1        5.00        1.43      1.59 o 
   1   2  -1     1025.30     1065.99      6.62 o 
   2   2  -1       59.98       58.89      1.34 o 
   3   2  -1      158.72      151.77      2.29 o 
   4   2  -1      108.75      104.87      1.88 o 
   5   2  -1      194.20      219.82      2.72 o 
   6   2  -1       51.68       52.05      0.92 o 
   7   2  -1       92.27       82.19      1.92 o 
   8   2  -1      174.28      195.19      4.30 o 
   9   2  -1       40.66       37.43      1.79 o 
  10   2  -1      150.82      156.07      4.77 o 
  11   2  -1        8.81       10.82      2.42 o 
  12   2  -1        6.77        8.74      2.27 o 
  13   2  -1       40.85       44.94      3.44 o 
  14   2  -1        0.40        0.47      1.30 o 
   0   3  -1      467.10      453.77     14.56 o 
   1   3  -1      457.69      464.33      5.60 o 
   2   3  -1     2950.29     3290.41     47.06 o 
   3   3  -1     1218.74     1318.58     20.91 o 
   4   3  -1      572.84      557.78      9.68 o 
   5   3  -1      410.73      466.03      7.62 o 
   6   3  -1      777.82      785.99     14.13 o 
   7   3  -1      259.21      261.17     10.24 o 
   8   3  -1       91.79       91.63      3.03 o 
   9   3  -1      152.24      149.98      4.37 o 
  10   3  -1      141.19      128.44      9.51 o 
  11   3  -1       10.72       13.64      1.46 o 
  12   3  -1      146.64      140.39      6.18 o 
  13   3  -1        0.84        1.67      1.22 o 
  14   3  -1        7.06        5.63      2.01 o 
   1   4  -1       39.55       38.58      0.68 o 
   2   4  -1      322.77      333.93      3.51 o 
   3   4  -1        8.86        8.79      0.45 o 
   4   4  -1      885.58      925.24     16.43 o 
   5   4  -1      871.19      970.01     17.58 o 
   6   4  -1       14.44       14.01      0.80 o 
   7   4  -1       62.49       67.19      1.75 o 
   8   4  -1      111.47      112.89      2.89 o 
   9   4  -1        4.46        5.64      0.81 o 
  10   4  -1      208.81      196.90      5.18 o 
  11   4  -1        0.67        0.00      0.75 o 
  12   4  -1       88.07       93.92      4.71 o 
  13   4  -1        1.51        0.77      1.54 o 
  14   4  -1        1.65        3.69      2.45 o 
   0   5  -1      210.52      218.76      6.17 o 
   1   5  -1     1423.12     1495.05     22.38 o 
   2   5  -1      308.08      336.91      4.23 o 
   3   5  -1      724.48      700.07     10.08 o 
   4   5  -1       23.96       21.79      1.08 o 
   5   5  -1      302.50      314.25      5.65 o 
   6   5  -1       14.57       14.85      1.38 o 
   7   5  -1       98.43       86.68      2.19 o 
   8   5  -1       12.30       13.46      1.00 o 
   9   5  -1      146.10      139.56      3.73 o 
  10   5  -1        3.02        2.49      0.80 o 
  11   5  -1       16.81       15.30      1.45 o 
  12   5  -1        6.69        8.23      1.77 o 
  13   5  -1        2.79        0.80      1.83 o 
  14   5  -1        0.65        4.15      2.06 o 
   1   6  -1     1533.23     1786.41     29.96 o 
   2   6  -1      309.48      343.73      4.85 o 
   3   6  -1      202.68      211.45      3.13 o 
   4   6  -1        5.44        8.68      0.70 o 
   5   6  -1       19.62       20.00      0.80 o 
   6   6  -1        3.17        3.59      0.60 o 
   7   6  -1      159.27      154.70      3.74 o 
   8   6  -1       61.21       58.27      2.00 o 
   9   6  -1       78.09       76.12      2.52 o 
  10   6  -1       15.56       14.88      1.34 o 
  11   6  -1       46.84       46.30      2.61 o 
  12   6  -1        9.36       15.60      1.98 o 
  13   6  -1        5.41        8.70      2.29 o 
   0   7  -1     1403.36     1478.54     50.01 o 
   1   7  -1      364.86      430.99      7.56 o 
   2   7  -1     1620.33     1700.53     30.91 o 
   3   7  -1        9.12        9.42      0.83 o 
   4   7  -1      378.55      356.99      6.67 o 
   5   7  -1      132.23      124.58      7.59 o 
   6   7  -1      495.78      514.35     11.18 o 
   7   7  -1       36.48       35.13      1.59 o 
   8   7  -1      393.96      392.87      9.57 o 
   9   7  -1       75.41       68.04      2.47 o 
  10   7  -1       52.20       54.11      2.79 o 
  11   7  -1       14.88       19.40      1.67 o 
  12   7  -1       23.65       18.09      2.40 o 
  13   7  -1        1.77        0.97      2.08 o 
   1   8  -1        7.68        9.80      0.73 o 
   2   8  -1       24.78       23.98      0.92 o 
   3   8  -1       54.53       58.26      1.41 o 
   4   8  -1       32.08       30.32      1.10 o 
   5   8  -1        0.43        0.30      0.88 o 
   6   8  -1      214.33      203.71      5.85 o 
   7   8  -1       71.18       72.44      2.84 o 
   8   8  -1      160.06      167.34      6.36 o 
   9   8  -1       24.78       25.22      1.54 o 
  10   8  -1        4.10        3.82      1.30 o 
  11   8  -1        0.62        2.22      1.74 o 
  12   8  -1       30.64       26.08      3.12 o 
  13   8  -1        0.54        0.69      3.79 o 
   0   9  -1      342.52      340.38     13.47 o 
   1   9  -1      719.31      703.31     14.39 o 
   2   9  -1      361.02      338.91      7.22 o 
   3   9  -1      485.87      483.11      9.08 o 
   4   9  -1      100.39       93.03      3.04 o 
   5   9  -1       91.73       86.72      3.57 o 
   6   9  -1       47.85       52.11      2.47 o 
   7   9  -1       30.17       30.37      1.73 o 
   8   9  -1       53.68       50.48      2.55 o 
   9   9  -1       54.03       53.83      2.67 o 
  10   9  -1       13.69       16.80      2.31 o 
  11   9  -1       37.21       37.49      4.33 o 
  12   9  -1        4.59        3.53      2.74 o 
   1  10  -1       81.21       78.49      2.41 o 
   2  10  -1      289.12      280.52      6.61 o 
   3  10  -1       15.26       18.28      1.23 o 
   4  10  -1      529.31      477.64     37.18 o 
   5  10  -1       16.36       21.97      2.54 o 
   6  10  -1      137.21      132.98      4.55 o 
   7  10  -1       53.19       48.72      2.52 o 
   8  10  -1      113.28      105.10      4.24 o 
   9  10  -1        4.39        3.39      1.45 o 
  10  10  -1       64.97       66.03      4.25 o 
  11  10  -1        1.97        2.25      2.10 o 
   0  11  -1      273.08      272.89      9.51 o 
   1  11  -1       94.12       88.83      2.82 o 
   2  11  -1      114.93      108.10      3.20 o 
   3  11  -1       37.57       39.30      1.83 o 
   4  11  -1       78.25       71.77      3.18 o 
   5  11  -1        7.84        7.79      1.61 o 
   6  11  -1      181.18      175.11      6.89 o 
   7  11  -1       30.31       31.52      2.20 o 
   8  11  -1       23.10       21.31      2.07 o 
   9  11  -1       10.02       13.94      2.60 o 
  10  11  -1        3.10        7.28      4.39 o 
  11  11  -1       15.61       17.48      3.07 o 
   1  12  -1       61.11       50.73      2.08 o 
   2  12  -1        4.81        4.15      0.86 o 
   3  12  -1       12.86       14.42      1.21 o 
   4  12  -1        9.78        9.64      1.14 o 
   5  12  -1       49.55       44.36      5.70 o 
   6  12  -1       24.86       22.26      2.09 o 
   7  12  -1       10.19       11.35      1.76 o 
   8  12  -1        0.64        2.37      1.81 o 
   9  12  -1       17.48       24.65      3.55 o 
  10  12  -1       21.00       25.63      4.61 o 
   0  13  -1       14.76       15.33      1.89 o 
   1  13  -1       20.49       23.48      2.13 o 
   2  13  -1      150.68      137.05      5.02 o 
   3  13  -1       37.77       41.46      2.40 o 
   4  13  -1       94.06       91.69      4.58 o 
   5  13  -1       37.37       38.51      2.82 o 
   6  13  -1       68.22       77.24      4.17 o 
   7  13  -1       17.85       20.55      2.49 o 
   8  13  -1       24.40       31.19      3.67 o 
   9  13  -1        2.18        0.41      1.99 o 
   1  14  -1        8.47        5.46      1.30 o 
   2  14  -1        0.94        0.56      1.01 o 
   3  14  -1        6.42        8.50      1.51 o 
   4  14  -1        2.30        3.02      1.63 o 
   5  14  -1        1.15        1.12      1.62 o 
   6  14  -1       25.21       25.97      2.67 o 
   7  14  -1       14.05       12.93      2.77 o 
   8  14  -1        6.03        3.88      2.96 o 
   0  15  -1       39.28       43.97      4.57 o 
   1  15  -1       71.08       64.99      3.81 o 
   2  15  -1        5.90        5.37      1.82 o 
   3  15  -1       38.18       37.84      2.74 o 
   4  15  -1       28.88       29.47      2.99 o 
   5  15  -1       75.28       87.46      5.59 o 
   6  15  -1        2.82        2.92      2.09 o 
   1  16  -1        1.82        2.22      1.97 o 
   2  16  -1        0.54        2.62      2.90 o 
   3  16  -1        1.40        1.01      1.78 o 
   4  16  -1        2.66        3.39      1.91 o 
   2   0   0      657.42      684.94      9.43 o 
   4   0   0      414.93      341.71     37.41 o 
   6   0   0     1394.55     1412.49     32.83 o 
   8   0   0      635.36      667.11     26.03 o 
  10   0   0      379.16      382.93     12.52 o 
  12   0   0       73.66       54.79      4.45 o 
  14   0   0        8.49        6.57      3.25 o 
   2   1   0       24.77       26.51      0.50 o 
   3   1   0      566.78      574.40      6.86 o 
   4   1   0      854.97      862.24     12.23 o 
   5   1   0       27.33       31.44      1.05 o 
   6   1   0       77.55       78.72      1.72 o 
   7   1   0       52.56       64.41      1.69 o 
   8   1   0       43.20       44.25      1.54 o 
   9   1   0        5.68        7.35      1.31 o 
  10   1   0      373.40      355.98      8.16 o 
  11   1   0       24.65       26.98      2.05 o 
  12   1   0       16.82       18.16      2.91 o 
  13   1   0        7.00       13.26      1.99 o 
  14   1   0        0.48        1.45      1.62 o 
   0   2   0     1984.94     2061.54     26.73 o 
   1   2   0      154.67      160.91      3.42 o 
   2   2   0       86.58       88.53      1.77 o 
   3   2   0      810.28      801.31      9.37 o 
   4   2   0      212.80      207.96      2.82 o 
   5   2   0     1913.92     2042.91     31.99 o 
   6   2   0      228.57      274.69      4.48 o 
   7   2   0        8.89        4.06      0.60 o 
   8   2   0       46.87       43.38      1.33 o 
   9   2   0      228.45      196.55      9.87 o 
  10   2   0       60.95       60.08      2.82 o 
  11   2   0       95.19      101.40      4.44 o 
  12   2   0      133.89      138.40      6.56 o 
  13   2   0        4.52        5.35      1.66 o 
  14   2   0        6.17        6.07      3.50 o 
   1   3   0      352.49      352.39      4.35 o 
   2   3   0      604.81      593.94      6.79 o 
   3   3   0     1098.88     1156.73     14.99 o 
   4   3   0       27.88       30.43      0.70 o 
   5   3   0       14.20       14.73      0.58 o 
   6   3   0      497.65      519.05      8.51 o 
   7   3   0       29.74       27.68      0.93 o 
   8   3   0       53.02       51.50      1.49 o 
   9   3   0        2.46        3.08      1.40 o 
  10   3   0      314.40      343.74      9.46 o 
  11   3   0        7.19        7.53      1.19 o 
  12   3   0       62.65       57.10      4.48 o 
  13   3   0        0.07       -1.32      1.47 o 
  14   3   0        2.42       10.89      3.21 o 
   0   4   0     1162.95     1187.14     46.51 o 
   1   4   0      667.25      660.91      9.30 o 
   2   4   0      297.88      318.84      4.82 o 
   3   4   0       22.06       18.72      0.74 o 
   4   4   0     2265.47     2427.42     38.99 o 
   5   4   0      102.10      147.77      2.57 o 
   6   4   0      790.71      828.75     14.55 o 
   7   4   0      400.30      460.36      8.63 o 
   8   4   0       39.45       35.51      1.48 o 
   9   4   0        3.54        5.63      0.95 o 
  10   4   0       24.16       26.95      1.83 o 
  11   4   0       18.24       13.40      1.49 o 
  12   4   0      129.49      115.29      4.68 o 
  13   4   0       15.32       17.57      3.04 o 
  14   4   0       22.27       23.68      3.30 o 
   1   5   0       57.84       60.63      1.25 o 
   2   5   0       22.62       22.89      0.63 o 
   3   5   0      231.41      230.86      4.13 o 
   4   5   0      314.34      340.07      5.40 o 
   5   5   0      142.97      143.36      2.69 o 
   6   5   0       65.45       80.48      1.86 o 
   7   5   0      334.76      352.12      7.01 o 
   8   5   0       29.05       24.55      1.12 o 
   9   5   0       22.25       24.53      1.70 o 
  10   5   0        8.54        9.11      1.76 o 
  11   5   0        0.24        1.16      1.21 o 
  12   5   0        8.24        6.39      1.64 o 
  13   5   0       21.57       21.24      2.94 o 
  14   5   0        0.16        0.91      2.24 o 
   0   6   0     6503.76     8005.56    214.67 o 
   1   6   0      261.27      267.53      4.84 o 
   2   6   0      434.43      452.01      8.29 o 
   3   6   0     1365.33     1463.36     31.80 o 
   4   6   0      658.62      652.96     11.49 o 
   5   6   0      148.62      130.60      2.64 o 
   6   6   0      161.71      150.83      3.16 o 
   7   6   0       18.98       18.79      1.06 o 
   8   6   0      238.30      243.34      5.48 o 
   9   6   0        0.20        0.59      0.88 o 
  10   6   0      190.71      180.46      5.90 o 
  11   6   0       37.70       32.62      2.61 o 
  12   6   0        0.02       -0.08      1.16 o 
  13   6   0        0.50        2.48      2.06 o 
   1   7   0      520.90      567.26     18.48 o 
   2   7   0      275.19      306.25      6.19 o 
   3   7   0        2.70        4.65      0.94 o 
   4   7   0       53.69       45.75      1.42 o 
   5   7   0      106.24       97.94      3.77 o 
   6   7   0       24.46       22.45      1.07 o 
   7   7   0      158.79      155.62      3.74 o 
   8   7   0        3.07        5.74      1.22 o 
   9   7   0       75.90       67.06      2.68 o 
  10   7   0       18.36       20.33      2.07 o 
  11   7   0       20.32       19.21      2.08 o 
  12   7   0        1.64        4.96      3.47 o 
  13   7   0       20.03       14.39      2.76 o 
   0   8   0      530.01      590.96     15.75 o 
   1   8   0      139.89      120.09      2.56 o 
   2   8   0       86.53       75.87      2.05 o 
   3   8   0      333.11      315.00      6.71 o 
   4   8   0        3.03        2.63      0.60 o 
   5   8   0      364.68      346.45      7.91 o 
   6   8   0      670.69      680.10     14.94 o 
   7   8   0       22.49       24.72      1.70 o 
   8   8   0       81.18       78.16      3.03 o 
   9   8   0       17.70       23.06      2.47 o 
  10   8   0        0.01       -1.34      1.34 o 
  11   8   0        6.79        9.04      2.30 o 
  12   8   0        0.81        1.46      1.43 o 
  13   8   0        3.69        5.19      2.34 o 
   1   9   0        6.83        7.85      0.71 o 
   2   9   0       44.26       41.81      1.87 o 
   3   9   0        4.72        7.92      1.04 o 
   4   9   0      236.80      222.65      5.10 o 
   5   9   0       15.24       16.11      1.22 o 
   6   9   0      904.11      917.54     23.37 o 
   7   9   0       43.87       46.60      2.18 o 
   8   9   0        0.68        2.90      0.95 o 
   9   9   0       48.04       47.09      3.25 o 
  10   9   0        0.94        1.39      1.30 o 
  11   9   0        0.01        2.35      1.47 o 
  12   9   0        3.49        2.32      1.70 o 
   0  10   0       29.45       29.97      1.80 o 
   1  10   0      196.21      189.58      4.43 o 
   2  10   0      231.25      225.84      6.10 o 
   3  10   0      278.96      264.58      6.30 o 
   4  10   0     1551.05     1538.11     36.14 o 
   5  10   0       28.87       26.90      1.44 o 
   6  10   0       80.01       75.96      3.18 o 
   7  10   0        0.03        0.61      0.90 o 
   8  10   0       14.15       15.86      1.52 o 
   9  10   0       16.27       17.05      3.19 o 
  10  10   0        5.56        8.86      1.90 o 
  11  10   0       13.56       11.30      2.09 o 
  12  10   0        5.91        4.83      2.21 o 
   1  11   0       13.55       13.88      1.30 o 
   2  11   0       49.89       48.65      2.21 o 
   3  11   0       80.72       72.07      2.39 o 
   4  11   0       41.90       43.40      1.85 o 
   5  11   0        5.47        6.60      1.14 o 
   6  11   0      181.12      174.31      5.96 o 
   7  11   0       49.03       50.52      2.80 o 
   8  11   0        8.79       11.82      1.97 o 
   9  11   0        8.22        5.03      1.75 o 
  10  11   0        4.85        7.06      3.54 o 
  11  11   0        5.48        6.33      2.87 o 
   0  12   0        0.03        0.80      1.14 o 
   1  12   0      162.73      158.75      4.50 o 
   2  12   0       12.02        9.10      0.94 o 
   3  12   0        8.78       11.97      1.05 o 
   4  12   0       29.28       26.12      1.47 o 
   5  12   0        0.04        0.68      0.87 o 
   6  12   0        0.54        0.44      0.99 o 
   7  12   0       73.33       75.40      3.61 o 
   8  12   0        2.10        6.58      1.82 o 
   9  12   0       56.48       63.69      4.15 o 
  10  12   0        8.17       10.24      2.67 o 
   1  13   0       36.51       29.39      1.83 o 
   2  13   0       25.54       16.78      1.46 o 
   3  13   0        2.73        4.35      1.87 o 
   4  13   0        0.27        2.40      1.12 o 
   5  13   0        0.86        1.25      0.95 o 
   6  13   0        1.85        2.80      1.61 o 
   7  13   0        6.28        8.01      2.28 o 
   8  13   0        0.06        0.54      2.87 o 
   9  13   0        9.11       11.76      2.61 o 
   0  14   0      135.99      113.55      5.50 o 
   1  14   0        4.92        4.28      1.05 o 
   2  14   0      144.25      144.13      5.50 o 
   3  14   0        9.68       12.04      1.55 o 
   4  14   0       60.91       58.92      3.65 o 
   5  14   0        0.52        2.01      2.05 o 
   6  14   0       31.24       35.31      2.87 o 
   7  14   0        0.03       -1.96      1.99 o 
   8  14   0       41.42       49.26      4.59 o 
   1  15   0        2.33        2.09      1.14 o 
   2  15   0        0.31       -0.66      1.22 o 
   3  15   0       11.21       17.04      2.21 o 
   4  15   0       15.26       21.40      2.61 o 
   5  15   0        6.38        9.79      2.11 o 
   6  15   0        2.10        2.31      2.10 o 
   0  16   0        0.67        1.91      3.10 o 
   1  16   0       83.43       84.44      7.34 o 
   2  16   0        2.27        2.55      1.84 o 
   3  16   0       63.56       62.91      4.89 o 
   4  16   0       17.36       18.40      3.31 o 
   2   0   1     8617.96    11605.61    174.91 o 
   4   0   1      368.87      373.92      9.18 o 
   6   0   1     1439.50     1483.30     36.67 o 
   8   0   1      747.84      764.05     21.65 o 
  10   0   1      171.55      158.14      6.09 o 
  12   0   1      113.48      105.46      7.07 o 
  14   0   1        7.76        9.06      3.58 o 
   0   1   1       50.93       52.83      0.97 o 
   1   1   1      351.64      347.95      5.15 o 
   2   1   1    14281.02    21396.03    382.95 o 
   3   1   1     3958.71     4540.38     68.78 o 
   4   1   1     1771.43     1889.87     30.15 o 
   5   1   1      777.82      792.06     13.74 o 
   6   1   1      532.84      529.99     10.21 o 
   7   1   1      332.53      316.38      6.81 o 
   8   1   1      302.94      289.92      6.05 o 
   9   1   1       25.47       25.09      1.88 o 
  10   1   1       66.99       67.99      2.71 o 
  11   1   1        3.18        4.33      1.08 o 
  12   1   1       82.63       79.79      3.63 o 
  13   1   1       13.16       18.51      2.07 o 
  14   1   1        4.83        8.56      3.34 o 
   1   2   1     1025.09     1050.23     17.95 o 
   2   2   1       59.90       59.50      0.79 o 
   3   2   1      155.65      148.36      3.15 o 
   4   2   1      108.03      107.05      2.32 o 
   5   2   1      194.35      224.83      5.54 o 
   6   2   1       52.35       56.10      1.48 o 
   7   2   1       87.53       81.50      2.83 o 
   8   2   1      174.05      183.45      4.68 o 
   9   2   1       39.34       38.94      1.90 o 
  10   2   1      150.69      153.72      4.72 o 
  11   2   1        9.23        8.51      1.17 o 
  12   2   1        6.90        8.10      1.31 o 
  13   2   1       40.13       47.85      4.32 o 
  14   2   1        0.38        0.79      1.90 o 
   0   3   1      479.74      489.89      6.23 o 
   1   3   1      464.68      459.18      8.72 o 
   2   3   1     2970.50     3227.93     53.42 o 
   3   3   1     1200.73     1287.46     13.93 o 
   4   3   1      575.09      564.70      7.39 o 
   5   3   1      407.91      462.93      6.20 o 
   6   3   1      780.42      788.21     15.43 o 
   7   3   1      261.51      261.80      6.23 o 
   8   3   1       96.35       94.88      2.86 o 
   9   3   1      153.00      152.32      4.41 o 
  10   3   1      143.08      134.03      3.76 o 
  11   3   1       10.73       12.52      1.06 o 
  12   3   1      146.60      138.29      5.44 o 
  13   3   1        0.88       -1.32      1.60 o 
  14   3   1        7.28       11.11      2.42 o 
   1   4   1       39.66       38.99      0.91 o 
   2   4   1      322.89      336.33      5.01 o 
   3   4   1        8.65        8.86      0.61 o 
   4   4   1      882.90      903.72     11.73 o 
   5   4   1      872.03      958.35     13.56 o 
   6   4   1       16.40       18.03      0.89 o 
   7   4   1       63.38       64.93      2.05 o 
   8   4   1      112.00      114.65      3.16 o 
   9   4   1        4.07        6.35      1.39 o 
  10   4   1      208.49      189.69      5.75 o 
  11   4   1        0.62        0.45      0.85 o 
  12   4   1       88.55       89.01      4.63 o 
  13   4   1        1.43        0.33      1.54 o 
  14   4   1        1.86        5.91      2.28 o 
   0   5   1      208.49      215.20      4.31 o 
   1   5   1     1436.09     1489.69     21.08 o 
   2   5   1      308.54      348.52      5.75 o 
   3   5   1      707.58      683.22     10.87 o 
   4   5   1       22.61       22.29      0.88 o 
   5   5   1      301.54      301.03      6.01 o 
   6   5   1       13.95       13.45      1.52 o 
   7   5   1       92.56       78.25      3.00 o 
   8   5   1       12.83       15.82      1.77 o 
   9   5   1      143.52      136.17      3.95 o 
  10   5   1        2.95        2.10      0.86 o 
  11   5   1       15.39       15.60      1.96 o 
  12   5   1        6.62        9.74      1.71 o 
  13   5   1        2.53        1.60      1.42 o 
  14   5   1        0.66        5.52      2.55 o 
   1   6   1     1532.80     1750.81     28.22 o 
   2   6   1      309.74      346.88      6.25 o 
   3   6   1      206.35      215.20      4.28 o 
   4   6   1        5.16       10.19      0.88 o 
   5   6   1       20.17       20.42      0.95 o 
   6   6   1        2.75        3.05      0.49 o 
   7   6   1      157.99      149.95      2.92 o 
   8   6   1       61.32       64.65      3.26 o 
   9   6   1       79.36       79.74      3.99 o 
  10   6   1       16.04       17.34      2.35 o 
  11   6   1       47.18       49.47      3.22 o 
  12   6   1        9.40       17.06      2.05 o 
  13   6   1        4.91        5.17      1.75 o 
   0   7   1     1399.26     1478.96     35.77 o 
   1   7   1      364.58      426.86      7.23 o 
   2   7   1     1619.66     1700.61     30.74 o 
   3   7   1        9.10        8.52      1.02 o 
   4   7   1      384.55      384.55      7.34 o 
   5   7   1      132.18      133.16      3.00 o 
   6   7   1      499.52      493.40     11.39 o 
   7   7   1       36.13       30.06      1.90 o 
   8   7   1      393.94      390.95     13.16 o 
   9   7   1       75.61       69.03      3.47 o 
  10   7   1       54.51       54.51      3.35 o 
  11   7   1       14.83       12.13      2.11 o 
  12   7   1       23.99       20.68      2.44 o 
  13   7   1        1.76        7.41      2.72 o 
   1   8   1        7.90        8.00      0.64 o 
   2   8   1       23.99       23.11      1.09 o 
   3   8   1       53.30       57.11      1.83 o 
   4   8   1       32.50       32.68      1.35 o 
   5   8   1        0.51        1.11      0.61 o 
   6   8   1      212.70      181.74      6.47 o 
   7   8   1       71.47       64.73      2.63 o 
   8   8   1      160.23      155.98      6.49 o 
   9   8   1       23.75       19.79      2.28 o 
  10   8   1        3.79        4.46      1.41 o 
  11   8   1        0.46       -0.07      2.06 o 
  12   8   1       30.52       28.85      2.87 o 
  13   8   1        0.54        0.38      1.68 o 
   0   9   1      347.97      361.00     10.33 o 
   1   9   1      721.33      689.90     13.72 o 
   2   9   1      362.80      338.76      7.11 o 
   3   9   1      481.25      469.50     11.02 o 
   4   9   1       99.01       98.25      2.82 o 
   5   9   1       89.50       86.53      2.66 o 
   6   9   1       48.33       52.94      2.36 o 
   7   9   1       29.88       26.89      1.69 o 
   8   9   1       54.99       51.59      3.19 o 
   9   9   1       54.06       54.29      3.39 o 
  10   9   1       13.37       16.91      2.85 o 
  11   9   1       36.98       35.06      3.21 o 
  12   9   1        4.38        7.60      1.92 o 
   1  10   1       80.96       80.24      2.37 o 
   2  10   1      290.20      280.14      6.46 o 
   3  10   1       15.28       17.68      1.38 o 
   4  10   1      528.73      525.01     12.08 o 
   5  10   1       16.91       16.99      1.26 o 
   6  10   1      137.66      133.61      4.72 o 
   7  10   1       53.35       50.13      2.44 o 
   8  10   1      113.45      119.21      5.37 o 
   9  10   1        4.50        6.45      1.61 o 
  10  10   1       65.48       65.62      4.37 o 
  11  10   1        1.85        2.89      1.74 o 
   0  11   1      273.61      251.17      8.61 o 
   1  11   1       91.47       89.27      2.68 o 
   2  11   1      118.13      115.27      3.28 o 
   3  11   1       37.42       37.63      2.02 o 
   4  11   1       77.08       80.31      2.68 o 
   5  11   1        7.16        5.36      1.00 o 
   6  11   1      180.52      175.29      6.04 o 
   7  11   1       28.88       35.64      2.58 o 
   8  11   1       24.29       24.33      2.42 o 
   9  11   1       10.29       12.24      2.10 o 
  10  11   1        2.74        3.66      2.62 o 
  11  11   1       15.63       25.15      3.30 o 
   1  12   1       61.18       51.44      3.49 o 
   2  12   1        4.85        4.66      0.86 o 
   3  12   1       12.47       13.48      1.28 o 
   4  12   1        9.67       10.44      1.21 o 
   5  12   1       49.14       48.63      2.34 o 
   6  12   1       24.88       22.31      1.77 o 
   7  12   1       10.12       10.50      1.86 o 
   8  12   1        0.76        1.25      1.35 o 
   9  12   1       17.09       17.81      2.76 o 
  10  12   1       20.98       19.62      3.08 o 
   0  13   1       15.91       15.08      1.79 o 
   1  13   1       18.33       18.14      1.70 o 
   2  13   1      150.99      136.92      4.20 o 
   3  13   1       39.05       42.24      2.52 o 
   4  13   1       94.56       83.76      3.12 o 
   5  13   1       37.72       36.93      2.51 o 
   6  13   1       69.39       66.65      3.99 o 
   7  13   1       17.77       25.42      3.18 o 
   8  13   1       24.39       36.96      3.34 o 
   9  13   1        2.08        6.39      2.13 o 
   1  14   1        8.45        7.35      2.15 o 
   2  14   1        0.87        0.47      1.11 o 
   3  14   1        6.45        4.45      1.26 o 
   4  14   1        2.50        3.24      1.44 o 
   5  14   1        1.11       -0.09      1.09 o 
   6  14   1       25.30       26.75      2.61 o 
   7  14   1       14.03       16.10      2.33 o 
   8  14   1        6.15        2.83      2.74 o 
   0  15   1       39.21       36.75      4.50 o 
   1  15   1       70.90       63.63      4.85 o 
   2  15   1        5.76        2.74      1.73 o 
   3  15   1       38.37       39.29      3.73 o 
   4  15   1       28.90       27.20      2.97 o 
   5  15   1       74.85       84.54      7.63 o 
   6  15   1        2.66        3.09      2.80 o 
   1  16   1        1.78        2.33      1.83 o 
   2  16   1        0.54        1.61      1.96 o 
   3  16   1        1.37        4.23      2.11 o 
   4  16   1        2.65        3.63      2.48 o 
   2   0   2     4397.95     5068.32    117.16 o 
   4   0   2      748.65      724.90     18.94 o 
   6   0   2      618.08      600.71     19.25 o 
   8   0   2      602.44      588.52     18.01 o 
  10   0   2      311.30      314.90     11.58 o 
  12   0   2       20.75       19.21      2.50 o 
  14   0   2        3.70        2.71      3.15 o 
   1   1   2      885.61      884.42     30.27 o 
   2   1   2     5248.86     6152.80    106.08 o 
   3   1   2      952.45      963.62     15.91 o 
   4   1   2       47.60       43.93      1.20 o 
   5   1   2       48.15       49.25      1.53 o 
   6   1   2       76.41       76.48      2.10 o 
   7   1   2       57.79       55.27      1.81 o 
   8   1   2      176.35      167.98      4.37 o 
   9   1   2       21.50       22.28      1.27 o 
  10   1   2      200.70      198.21      5.41 o 
  11   1   2       29.84       35.03      1.80 o 
  12   1   2        9.84       10.63      1.33 o 
  13   1   2        9.53       13.61      2.35 o 
  14   1   2       20.37       26.10      4.06 o 
   0   2   2      515.90      511.35      8.37 o 
   1   2   2     2435.18     2568.48     31.19 o 
   2   2   2      237.71      244.31      2.91 o 
   3   2   2      885.26      857.06      9.81 o 
   4   2   2       28.17       28.86      0.77 o 
   5   2   2     1388.05     1457.30     27.09 o 
   6   2   2      149.40      158.30      3.35 o 
   7   2   2      129.83      118.81      2.98 o 
   8   2   2       31.81       30.26      1.51 o 
   9   2   2      225.94      224.81      6.33 o 
  10   2   2       60.71       62.83      2.34 o 
  11   2   2       38.99       41.24      1.91 o 
  12   2   2       52.56       47.52      2.20 o 
  13   2   2        4.89        6.65      1.61 o 
  14   2   2        1.63        2.26      2.26 o 
   1   3   2      479.76      489.34      7.62 o 
   2   3   2      287.67      283.26      5.61 o 
   3   3   2      829.76      847.93     24.76 o 
   4   3   2       20.84       17.98      0.80 o 
   5   3   2       44.90       50.24      1.46 o 
   6   3   2      230.54      249.21      7.07 o 
   7   3   2       47.80       44.41      2.43 o 
   8   3   2       83.40       76.77      2.37 o 
   9   3   2      100.78       91.31      3.00 o 
  10   3   2      196.57      199.25      5.97 o 
  11   3   2        0.88        1.18      1.24 o 
  12   3   2       28.49       29.44      2.63 o 
  13   3   2        6.63       12.18      3.41 o 
  14   3   2       36.97       36.60      4.44 o 
   0   4   2      533.18      531.69     18.10 o 
   1   4   2      253.43      224.89      3.22 o 
   2   4   2      172.23      175.72      3.52 o 
   3   4   2      204.15      201.73      3.67 o 
   4   4   2     1025.60     1049.91     17.39 o 
   5   4   2       54.23       47.60      0.86 o 
   6   4   2      411.91      393.03      7.23 o 
   7   4   2      270.24      263.85      5.68 o 
   8   4   2       26.22       26.31      1.13 o 
   9   4   2       27.51       24.43      1.41 o 
  10   4   2       26.88       22.09      2.23 o 
  11   4   2       13.64       14.96      1.81 o 
  12   4   2       59.77       57.04      3.53 o 
  13   4   2       16.04       14.92      2.31 o 
  14   4   2       11.02        7.44      2.59 o 
   1   5   2      142.03      159.61      6.14 o 
   2   5   2       72.02       70.81      1.53 o 
   3   5   2      379.45      423.51     10.70 o 
   4   5   2      223.65      253.60      6.30 o 
   5   5   2       66.20       59.03      1.69 o 
   6   5   2      114.91      112.16      3.79 o 
   7   5   2      163.04      160.03      5.33 o 
   8   5   2       29.82       26.88      1.97 o 
   9   5   2       34.53       38.03      2.47 o 
  10   5   2       25.39       23.93      2.90 o 
  11   5   2        2.03        3.09      1.34 o 
  12   5   2        7.86       10.17      1.79 o 
  13   5   2       25.80       26.17      3.02 o 
   0   6   2     2547.54     2673.84     54.43 o 
   1   6   2      226.17      222.01      4.04 o 
   2   6   2      474.98      514.56     11.03 o 
   3   6   2      713.81      751.88     14.53 o 
   4   6   2      383.66      381.72      7.81 o 
   5   6   2      171.03      154.59      3.48 o 
   6   6   2       65.22       68.26      2.84 o 
   7   6   2      100.48       96.58      4.03 o 
   8   6   2      152.37      154.38      5.73 o 
   9   6   2       54.97       50.90      2.90 o 
  10   6   2       70.86       76.67      4.05 o 
  11   6   2       37.99       35.22      2.97 o 
  12   6   2       21.26       18.91      2.47 o 
  13   6   2        2.23        4.28      1.83 o 
   1   7   2      214.13      233.45      3.70 o 
   2   7   2      149.57      152.47      3.33 o 
   3   7   2       31.65       35.00      1.33 o 
   4   7   2       91.55       85.78      2.17 o 
   5   7   2       82.99       79.85      2.08 o 
   6   7   2       24.46       24.81      2.04 o 
   7   7   2       76.87       84.39     11.24 o 
   8   7   2        3.87        6.74      1.28 o 
   9   7   2       64.10       61.63      3.60 o 
  10   7   2       12.92       14.55      2.11 o 
  11   7   2       20.62       21.49      2.62 o 
  12   7   2        2.89        5.48      2.15 o 
  13   7   2        7.69        9.46      2.07 o 
   0   8   2      374.40      390.14      9.31 o 
   1   8   2      251.48      223.96      3.91 o 
   2   8   2      179.75      171.39      3.97 o 
   3   8   2      395.66      400.54     11.68 o 
   4   8   2       55.92       54.88      1.95 o 
   5   8   2      393.19      374.81      8.41 o 
   6   8   2      405.90      387.24      8.80 o 
   7   8   2       51.09       50.01      2.79 o 
   8   8   2       64.35       65.97      3.57 o 
   9   8   2       35.03       39.09      2.90 o 
  10   8   2        0.70        2.71      1.38 o 
  11   8   2        9.10       14.10      2.87 o 
  12   8   2        1.91        5.25      2.02 o 
   1   9   2       50.85       48.67      1.42 o 
   2   9   2      333.48      331.67      7.88 o 
   3   9   2       25.97       26.74      1.52 o 
   4   9   2      340.66      350.22     11.87 o 
   5   9   2       12.30       12.81      1.11 o 
   6   9   2      413.61      416.75     10.23 o 
   7   9   2       47.62       45.02      2.51 o 
   8   9   2        8.72        9.50      1.90 o 
   9   9   2       33.41       29.71      2.71 o 
  10   9   2        4.84        5.40      1.76 o 
  11   9   2        0.48       -0.96      1.38 o 
  12   9   2        0.13        2.03      1.72 o 
   0  10   2       45.07       41.33      1.97 o 
   1  10   2      210.36      204.70      4.49 o 
   2  10   2       68.54       66.11      2.77 o 
   3  10   2      120.01      111.20      3.69 o 
   4  10   2      858.57      858.64     22.13 o 
   5  10   2        9.03        9.04      1.11 o 
   6  10   2       84.84       85.65      3.45 o 
   7  10   2        5.12        4.45      1.19 o 
   8  10   2       53.13       56.88      3.05 o 
   9  10   2       12.32       12.25      2.80 o 
  10  10   2        5.34        3.77      1.95 o 
  11  10   2        7.43        7.03      2.33 o 
   1  11   2       16.81       16.30      1.46 o 
   2  11   2       49.74       42.84      2.00 o 
   3  11   2       40.71       36.44      1.93 o 
   4  11   2       39.26       36.64      1.85 o 
   5  11   2       55.43       55.65      2.23 o 
   6  11   2       89.34      101.89     10.85 o 
   7  11   2       52.47       53.43      3.17 o 
   8  11   2        8.27       10.68      1.93 o 
   9  11   2        9.82       14.58      2.22 o 
  10  11   2        7.62        7.95      1.98 o 
   0  12   2        1.10       -0.10      1.77 o 
   1  12   2      146.47      137.40      5.56 o 
   2  12   2        9.74       10.94      1.19 o 
   3  12   2       52.19       55.36      2.65 o 
   4  12   2       10.61       11.28      1.37 o 
   5  12   2       15.06       15.48      1.94 o 
   6  12   2        4.94        6.60      1.23 o 
   7  12   2       30.52       28.03      2.71 o 
   8  12   2       11.56       11.79      2.01 o 
   9  12   2       34.69       40.20      3.80 o 
  10  12   2        0.26        0.29      1.82 o 
   1  13   2       27.82       28.50      3.33 o 
   2  13   2       15.88       15.99      1.83 o 
   3  13   2        6.55        5.14      1.54 o 
   4  13   2        3.66        2.25      1.11 o 
   5  13   2       19.52       14.60      1.70 o 
   6  13   2        1.87        2.22      1.70 o 
   7  13   2       27.23       25.17      3.41 o 
   8  13   2        2.12        3.04      2.63 o 
   9  13   2       10.47       13.33      3.02 o 
   0  14   2      101.22       91.75      6.36 o 
   1  14   2        7.25        8.54      1.80 o 
   2  14   2       94.41       97.30      5.43 o 
   3  14   2       14.40       14.58      2.02 o 
   4  14   2       36.45       31.38      2.57 o 
   5  14   2        7.48        9.21      2.21 o 
   6  14   2       25.98       26.30      3.37 o 
   7  14   2        3.30        2.45      2.02 o 
   1  15   2        4.25        4.81      1.59 o 
   2  15   2        1.96        2.19      1.67 o 
   3  15   2        4.91        6.20      3.26 o 
   4  15   2        6.23       10.21      3.62 o 
   5  15   2        4.50        8.38      2.74 o 
   6  15   2        1.81        3.10      1.83 o 
   0  16   2        4.11        2.76      2.54 o 
   1  16   2       64.29       70.19      5.73 o 
   2  16   2        0.51        5.15      2.06 o 
   3  16   2       53.54       60.51      6.47 o 
   2   0   3     1240.74     1350.07     33.13 o 
   4   0   3      105.84      115.88      3.98 o 
   6   0   3      286.72      270.02      9.20 o 
   8   0   3      437.89      423.32     16.27 o 
  10   0   3       28.33       25.79      2.04 o 
  12   0   3       19.68       18.06      2.29 o 
  14   0   3       21.01       27.64      5.52 o 
   1   1   3      257.31      224.02      5.63 o 
   2   1   3     2254.08     2429.45     52.06 o 
   3   1   3     2164.65     2224.05     44.98 o 
   4   1   3     1391.73     1495.52     30.78 o 
   5   1   3     1044.20     1036.19     22.92 o 
   6   1   3      212.56      212.58      5.31 o 
   7   1   3      275.83      261.43      6.29 o 
   8   1   3      471.26      457.57     11.61 o 
   9   1   3       27.25       22.62      1.63 o 
  10   1   3       51.24       48.31      2.07 o 
  11   1   3        7.69        7.15      1.07 o 
  12   1   3       22.66       22.68      2.04 o 
  13   1   3        9.74        8.70      2.38 o 
  14   1   3        4.98        4.39      2.81 o 
   1   2   3       23.46       22.54      1.24 o 
   2   2   3       77.32       79.21      1.78 o 
   3   2   3      188.78      190.20      3.70 o 
   4   2   3      183.05      177.27      3.51 o 
   5   2   3       79.09       68.87      1.89 o 
   6   2   3      146.62      140.19      3.32 o 
   7   2   3      236.10      223.42      5.39 o 
   8   2   3       67.47       72.20      2.58 o 
   9   2   3       27.69       29.50      1.67 o 
  10   2   3       46.93       43.68      2.32 o 
  11   2   3        6.68        9.77      1.41 o 
  12   2   3       14.57       18.02      2.96 o 
  13   2   3       51.62       53.68      3.83 o 
  14   2   3        0.68       -1.24      3.65 o 
   0   3   3      145.73      139.31      2.98 o 
   1   3   3      524.49      554.58      8.62 o 
   2   3   3      771.04      773.98     11.29 o 
   3   3   3     1587.07     1750.93     26.33 o 
   4   3   3       44.82       38.90      0.80 o 
   5   3   3       30.47       34.42      1.03 o 
   6   3   3      139.76      126.49      2.86 o 
   7   3   3      101.58       96.53      2.96 o 
   8   3   3       93.76       91.81      2.77 o 
   9   3   3       32.06       32.71      2.32 o 
  10   3   3       47.35       47.34      2.78 o 
  11   3   3        9.46       13.71      1.75 o 
  12   3   3       33.20       30.80      2.50 o 
  13   3   3        0.08       -1.53      1.53 o 
   1   4   3      121.43      128.29      2.23 o 
   2   4   3      291.91      310.59      5.92 o 
   3   4   3       19.81       23.33      1.51 o 
   4   4   3      185.81      193.97      4.20 o 
   5   4   3      192.65      211.06      5.74 o 
   6   4   3       32.56       31.81      1.78 o 
   7   4   3       57.43       58.59      2.97 o 
   8   4   3       64.00       62.89      3.15 o 
   9   4   3        9.91       12.74      1.54 o 
  10   4   3       54.83       55.15      3.27 o 
  11   4   3        6.40       11.68      1.78 o 
  12   4   3       41.23       45.69      3.30 o 
  13   4   3        1.21        1.62      1.63 o 
   0   5   3       42.92       41.44      2.15 o 
   1   5   3      574.33      524.81     10.42 o 
   2   5   3       25.63       27.71      1.86 o 
   3   5   3      378.28      343.41      7.20 o 
   4   5   3      101.74       98.92      2.37 o 
   5   5   3      514.67      508.99     13.78 o 
   6   5   3       31.55       26.69      1.90 o 
   7   5   3      142.04      138.68      5.07 o 
   8   5   3       72.47       64.45      3.33 o 
   9   5   3      190.58      175.48      6.93 o 
  10   5   3        2.82        3.82      1.59 o 
  11   5   3       26.37       24.19      2.43 o 
  12   5   3       22.15       23.93      2.72 o 
  13   5   3       15.26       17.16      2.46 o 
   1   6   3      131.33      128.12      3.20 o 
   2   6   3       81.29       86.59      1.95 o 
   3   6   3      184.08      191.58      4.78 o 
   4   6   3        0.32        0.91      0.91 o 
   5   6   3       28.34       23.47      1.43 o 
   6   6   3        3.75        6.40      1.22 o 
   7   6   3       72.95       70.32      3.19 o 
   8   6   3       23.75       24.93      2.19 o 
   9   6   3       58.66       49.77      3.10 o 
  10   6   3       12.04       13.03      1.98 o 
  11   6   3       57.09       57.17      3.81 o 
  12   6   3        0.27        0.72      1.36 o 
  13   6   3       14.86       17.84      2.67 o 
   0   7   3      769.74      765.70     27.99 o 
   1   7   3      152.86      156.39      3.25 o 
   2   7   3      659.71      704.87     19.13 o 
   3   7   3       27.69       26.21      1.58 o 
   4   7   3      256.40      245.44      5.75 o 
   5   7   3       47.43       41.79      1.60 o 
   6   7   3      177.11      192.58      6.50 o 
   7   7   3       79.03       74.01      3.72 o 
   8   7   3       70.66       71.59      3.66 o 
   9   7   3       31.95       32.95      3.30 o 
  10   7   3       57.04       56.67      3.59 o 
  11   7   3        3.30        5.35      2.22 o 
  12   7   3        1.32        3.47      2.23 o 
   1   8   3       33.19       33.57      1.81 o 
   2   8   3      108.78      101.71      2.90 o 
   3   8   3       94.25      106.88      4.40 o 
   4   8   3       16.42       16.59      1.16 o 
   5   8   3        0.45        2.48      1.62 o 
   6   8   3       96.36       86.55      3.41 o 
   7   8   3        7.47        9.92      1.47 o 
   8   8   3       27.59       24.93      2.27 o 
   9   8   3       39.01       38.84      3.03 o 
  10   8   3        6.52        9.88      1.78 o 
  11   8   3        1.52        5.33      3.57 o 
  12   8   3        3.09        1.72      1.80 o 
   0   9   3      452.79      438.29     19.14 o 
   1   9   3      607.98      605.71     17.96 o 
   2   9   3      127.57      111.61      3.23 o 
   3   9   3      298.36      280.21      7.27 o 
   4   9   3      114.54      115.79      4.98 o 
   5   9   3       64.73       62.20      2.52 o 
   6   9   3        4.38        8.64      1.87 o 
   7   9   3       54.21       52.72      2.73 o 
   8   9   3       83.95       73.26      3.61 o 
   9   9   3       55.23       53.02      3.70 o 
  10   9   3       10.21       11.82      2.02 o 
  11   9   3       19.23       14.04      2.32 o 
   1  10   3      123.83      124.11      4.78 o 
   2  10   3      225.39      215.18      7.62 o 
   3  10   3       14.65       15.66      1.22 o 
   4  10   3      146.51      133.37      4.28 o 
   5  10   3       19.69       21.13      1.51 o 
   6  10   3       20.07       19.64      1.78 o 
   7  10   3       12.62       12.38      1.64 o 
   8  10   3       18.81       19.15      1.92 o 
   9  10   3        0.75        0.64      1.35 o 
  10  10   3       16.15       15.89      2.51 o 
  11  10   3        2.53        3.38      1.68 o 
   0  11   3       11.80       14.01      4.17 o 
   1  11   3      118.17      115.99      4.93 o 
   2  11   3       96.07      101.13      4.34 o 
   3  11   3        1.40        2.20      1.10 o 
   4  11   3       56.79       60.36      3.17 o 
   5  11   3        4.59        5.19      1.34 o 
   6  11   3       70.75       71.57      3.78 o 
   7  11   3       54.38       55.32      3.16 o 
   8  11   3       29.25       32.08      2.76 o 
   9  11   3       20.16       21.31      4.03 o 
  10  11   3        6.34       12.33      3.27 o 
   1  12   3       10.92       12.74      1.71 o 
   2  12   3        5.04        3.08      1.50 o 
   3  12   3       22.21       20.88      2.06 o 
   4  12   3        4.62        4.04      2.23 o 
   5  12   3       22.06       21.22      2.44 o 
   6  12   3       16.42       19.07      2.60 o 
   7  12   3       17.27       16.41      2.20 o 
   8  12   3        7.81        8.43      2.46 o 
   9  12   3       37.95       41.46      4.40 o 
   0  13   3       14.10       21.13      6.04 o 
   1  13   3       46.67       47.57      3.28 o 
   2  13   3       36.77       36.40      2.78 o 
   3  13   3       34.02       30.81      2.57 o 
   4  13   3       29.08       28.26      2.48 o 
   5  13   3        8.71       10.80      2.38 o 
   6  13   3       49.95       52.16      3.65 o 
   7  13   3       14.47       15.93      2.74 o 
   8  13   3        5.15        1.48      2.40 o 
   1  14   3        5.11        4.76      1.79 o 
   2  14   3        3.70        1.97      1.45 o 
   3  14   3       16.53       20.31      2.34 o 
   4  14   3        5.13        5.60      2.51 o 
   5  14   3        2.66        4.93      1.61 o 
   6  14   3        8.43        7.50      2.60 o 
   0  15   3       24.87       29.07      4.17 o 
   1  15   3       62.71       56.30      4.73 o 
   2  15   3        6.31        5.87      1.89 o 
   3  15   3       22.06       22.89      3.27 o 
   4  15   3       20.48       20.04      3.45 o 
   5  15   3       45.88       47.09      4.72 o 
   1  16   3        5.74        8.04      3.00 o 
   2   0   4      891.43      968.42     27.79 o 
   4   0   4      824.33      797.74     25.96 o 
   6   0   4      165.39      147.17      6.36 o 
   8   0   4      241.87      236.34     10.09 o 
  10   0   4      141.81      141.29      6.14 o 
  12   0   4       20.11       23.24      4.87 o 
   1   1   4      137.05      135.78      5.23 o 
   2   1   4     1048.51     1100.93     25.94 o 
   3   1   4      509.00      490.75     10.36 o 
   4   1   4      303.57      300.64      6.96 o 
   5   1   4       62.62       60.67      2.21 o 
   6   1   4       47.65       46.96      2.01 o 
   7   1   4       31.13       27.75      1.83 o 
   8   1   4      139.79      139.42      4.36 o 
   9   1   4        9.48        7.32      1.22 o 
  10   1   4       13.93       13.66      1.38 o 
  11   1   4       34.23       37.15      2.47 o 
  12   1   4        4.46        6.55      1.91 o 
  13   1   4       10.93       12.01      2.10 o 
   0   2   4      589.00      602.92     27.49 o 
   1   2   4     1545.61     1538.21     45.48 o 
   2   2   4       97.98      104.09      2.80 o 
   3   2   4      408.15      386.17      8.14 o 
   4   2   4      178.19      178.98      4.37 o 
   5   2   4      603.05      588.12     11.09 o 
   6   2   4       25.41       24.78      2.42 o 
   7   2   4      334.51      327.95      8.19 o 
   8   2   4        4.57        5.14      1.16 o 
   9   2   4      117.28      112.49      4.97 o 
  10   2   4       20.79       20.92      2.84 o 
  11   2   4        0.96        0.75      1.42 o 
  12   2   4        0.96        2.53      1.27 o 
  13   2   4        4.24        6.38      1.97 o 
   1   3   4      174.04      192.60      3.73 o 
   2   3   4       48.48       51.05      1.63 o 
   3   3   4      151.42      159.80      3.01 o 
   4   3   4       78.24       69.33      1.51 o 
   5   3   4       28.15       25.64      2.57 o 
   6   3   4       58.03       52.27      2.01 o 
   7   3   4       43.37       44.18      2.54 o 
   8   3   4       78.51       77.53      3.81 o 
   9   3   4       49.04       48.02      2.97 o 
  10   3   4       43.35       43.19      3.01 o 
  11   3   4       10.35       10.47      1.83 o 
  12   3   4        1.32        4.05      1.69 o 
  13   3   4        7.64        7.01      2.39 o 
   0   4   4      190.59      169.98      6.88 o 
   1   4   4       14.61       13.66      0.72 o 
   2   4   4       30.32       27.77      0.96 o 
   3   4   4      207.08      186.06      5.12 o 
   4   4   4      150.11      153.53      3.46 o 
   5   4   4       53.17       45.66      2.23 o 
   6   4   4       61.74       58.14      2.78 o 
   7   4   4      111.00      103.60      4.40 o 
   8   4   4        9.16       12.03      1.75 o 
   9   4   4       16.92       19.61      2.02 o 
  10   4   4       15.22       17.04      1.92 o 
  11   4   4       39.31       34.25      2.93 o 
  12   4   4        3.36        2.83      2.48 o 
  13   4   4       11.03       15.17      5.10 o 
   1   5   4       66.43       71.24      1.98 o 
   2   5   4       35.31       32.69      1.17 o 
   3   5   4      170.53      178.03      4.40 o 
   4   5   4       70.22       75.03      2.23 o 
   5   5   4       13.66       15.02      1.35 o 
   6   5   4       85.67       80.65      3.46 o 
   7   5   4       17.31       20.84      1.75 o 
   8   5   4       21.43       19.03      2.06 o 
   9   5   4       38.87       45.15      2.81 o 
  10   5   4       37.29       37.65      2.90 o 
  11   5   4        8.16       13.70      2.30 o 
  12   5   4        2.48        1.34      1.53 o 
   0   6   4      279.71      276.64     11.04 o 
   1   6   4      113.62      114.00      3.66 o 
   2   6   4      195.58      191.03      4.08 o 
   3   6   4      127.71      132.13      3.41 o 
   4   6   4       96.04       88.86      2.60 o 
   5   6   4       52.99       54.16      2.57 o 
   6   6   4        2.24        5.49      1.99 o 
   7   6   4      124.63      114.10      4.92 o 
   8   6   4       28.40       30.35      2.31 o 
   9   6   4       39.41       37.12      2.87 o 
  10   6   4        0.45       -0.93      1.39 o 
  11   6   4       26.52       28.57      2.76 o 
  12   6   4        8.99        9.18      2.17 o 
   1   7   4       37.02       38.76      2.08 o 
   2   7   4       57.14       57.43      2.44 o 
   3   7   4       57.14       55.02      1.85 o 
   4   7   4       33.62       31.91      1.59 o 
   5   7   4       43.73       42.06      2.19 o 
   6   7   4       10.11       12.43      1.47 o 
   7   7   4       14.18       14.79      1.69 o 
   8   7   4        4.48        5.20      1.48 o 
   9   7   4       31.16       25.97      2.37 o 
  10   7   4        2.07        2.68      1.50 o 
  11   7   4       11.12       12.19      2.06 o 
  12   7   4        0.79        0.23      1.86 o 
   0   8   4      121.34      123.48      6.35 o 
   1   8   4      277.46      265.91      8.12 o 
   2   8   4      269.23      270.57      8.50 o 
   3   8   4      256.34      255.51      8.38 o 
   4   8   4      176.37      163.08      4.54 o 
   5   8   4      225.06      220.27      6.89 o 
   6   8   4       91.43       82.40      3.39 o 
   7   8   4       72.27       73.90      3.96 o 
   8   8   4       19.22       18.96      2.34 o 
   9   8   4       33.93       31.83      3.04 o 
  10   8   4        3.60        7.23      2.02 o 
  11   8   4        4.85        7.14      2.08 o 
   1   9   4       62.86       63.24      3.10 o 
   2   9   4      260.17      268.62      8.94 o 
   3   9   4       32.08       32.76      2.35 o 
   4   9   4      162.18      160.84      5.89 o 
   5   9   4       11.07        9.00      1.31 o 
   6   9   4       29.87       26.54      2.10 o 
   7   9   4       34.60       39.02      2.54 o 
   8   9   4       10.97       11.26      1.64 o 
   9   9   4        8.67        7.18      1.74 o 
  10   9   4       13.35       14.04      2.57 o 
   0  10   4       57.76       58.59      4.30 o 
   1  10   4      108.61      112.02      5.08 o 
   2  10   4        6.70        7.00      1.55 o 
   3  10   4       30.64       33.87      2.36 o 
   4  10   4      107.63      104.04      4.48 o 
   5  10   4        1.01        2.45      2.45 o 
   6  10   4       53.47       56.95      3.70 o 
   7  10   4        8.63        9.56      1.66 o 
   8  10   4       50.82       54.75      3.91 o 
   9  10   4        4.24        2.06      1.67 o 
  10  10   4        8.17       11.73      2.38 o 
   1  11   4       23.96       26.83      2.19 o 
   2  11   4       31.19       27.97      2.20 o 
   3  11   4        7.51        6.82      1.52 o 
   4  11   4       20.12       17.97      1.90 o 
   5  11   4       30.09       27.83      2.59 o 
   6  11   4        7.69        8.62      1.86 o 
   7  11   4       30.82       27.41      2.87 o 
   8  11   4        1.80        2.37      1.55 o 
   9  11   4       20.53       26.02      3.36 o 
   0  12   4        8.60        7.25      3.06 o 
   1  12   4       71.62       67.44      4.02 o 
   2  12   4        1.52        7.49      2.46 o 
   3  12   4       71.22       78.05      4.20 o 
   4  12   4        1.69        3.98      2.99 o 
   5  12   4       46.83       45.37      3.45 o 
   6  12   4        2.67        4.37      1.79 o 
   7  12   4        1.30        0.19      1.43 o 
   8  12   4        4.02        3.89      2.31 o 
   1  13   4       10.28       12.49      2.07 o 
   2  13   4        3.02        5.17      1.73 o 
   3  13   4        6.72        6.99      1.66 o 
   4  13   4        4.22        4.41      1.92 o 
   5  13   4       25.87       24.33      2.88 o 
   6  13   4        0.29        1.41      1.71 o 
   7  13   4       19.76       18.25      3.30 o 
   0  14   4       35.77       30.76      4.29 o 
   1  14   4        8.47        9.03      2.34 o 
   2  14   4       32.98       40.51      3.56 o 
   3  14   4       16.93       17.89      3.46 o 
   4  14   4       14.78       19.00      5.15 o 
   5  14   4        4.53       10.42      2.05 o 
   1  15   4        6.11       10.68      2.81 o 
   2  15   4        3.28        3.08      2.44 o 
   2   0   5       84.44       92.75      4.21 o 
   4   0   5       21.63       20.08      1.99 o 
   6   0   5      455.97      447.79     18.02 o 
   8   0   5      102.85       95.05      5.47 o 
  10   0   5        3.98        7.84      3.58 o 
  12   0   5       30.86       27.72      4.37 o 
   0   1   5       64.27       62.67      4.43 o 
   1   1   5      226.83      215.31      6.05 o 
   2   1   5      166.10      156.56      4.67 o 
   3   1   5      292.41      292.06      7.18 o 
   4   1   5      142.40      142.11      3.99 o 
   5   1   5      579.99      570.71     15.54 o 
   6   1   5       58.80       55.41      2.48 o 
   7   1   5      140.41      137.78      4.71 o 
   8   1   5      116.63      105.55      3.85 o 
   9   1   5        6.01        8.14      1.37 o 
  10   1   5       32.26       33.56      2.68 o 
  11   1   5        2.60        1.83      1.51 o 
  12   1   5        1.37        1.09      1.56 o 
   1   2   5       41.79       39.86      5.57 o 
   2   2   5       44.44       44.46      2.00 o 
   3   2   5       71.57       69.75      2.42 o 
   4   2   5       37.10       31.15      1.69 o 
   5   2   5      271.66      260.28      7.32 o 
   6   2   5      314.84      300.10      7.84 o 
   7   2   5       58.68       58.94      3.00 o 
   8   2   5       25.47       28.63      2.45 o 
   9   2   5        8.88       10.93      1.70 o 
  10   2   5        4.20        6.50      2.19 o 
  11   2   5       15.34       20.04      2.41 o 
  12   2   5        5.46        7.50      2.03 o 
   0   3   5       26.94       21.42      1.97 o 
   1   3   5      282.28      288.10      7.98 o 
   2   3   5      104.70       98.67      2.48 o 
   3   3   5      290.63      306.46      6.86 o 
   4   3   5       30.91       30.99      1.21 o 
   5   3   5       11.53       11.85      0.91 o 
   6   3   5       16.70       14.64      2.19 o 
   7   3   5        7.79        8.81      1.50 o 
   8   3   5       13.01       13.98      1.75 o 
   9   3   5        5.99        7.84      1.53 o 
  10   3   5        4.16        6.05      1.54 o 
  11   3   5        5.74        9.65      2.39 o 
  12   3   5        8.42        7.77      2.72 o 
   1   4   5      124.10      123.93      4.50 o 
   2   4   5       76.31       79.85      2.19 o 
   3   4   5        8.43        8.16      0.74 o 
   4   4   5        1.67        2.53      0.75 o 
   5   4   5       10.34       14.00      2.26 o 
   6   4   5       76.44       76.53      4.48 o 
   7   4   5        9.78       12.01      1.61 o 
   8   4   5       30.23       28.23      2.27 o 
   9   4   5        3.55        3.79      1.68 o 
  10   4   5        0.35        1.61      1.51 o 
  11   4   5       14.67       20.31      2.47 o 
  12   4   5        9.78       12.14      2.73 o 
   0   5   5       34.06       44.21      3.33 o 
   1   5   5      128.74      119.71      4.05 o 
   2   5   5        0.11        1.80      0.54 o 
   3   5   5       85.40       78.89      2.61 o 
   4   5   5       49.79       47.54      1.85 o 
   5   5   5      289.59      283.32      9.05 o 
   6   5   5        5.30        3.99      1.28 o 
   7   5   5       36.34       32.09      2.42 o 
   8   5   5       55.29       46.37      3.07 o 
   9   5   5       81.20       73.65      4.19 o 
  10   5   5        0.48       -0.70      1.47 o 
  11   5   5       19.55       19.32      2.80 o 
   1   6   5        7.18        8.41      1.23 o 
   2   6   5        6.43        9.13      1.65 o 
   3   6   5       34.83       34.49      2.06 o 
   4   6   5        0.07        0.01      0.62 o 
   5   6   5       30.52       27.15      2.17 o 
   6   6   5        8.65        6.35      1.64 o 
   7   6   5       18.86       18.83      2.97 o 
   8   6   5        3.16        1.51      1.27 o 
   9   6   5       17.25       19.22      2.13 o 
  10   6   5        0.70       -0.19      1.44 o 
  11   6   5       34.25       37.30      3.43 o 
   0   7   5      251.36      255.81     12.04 o 
   1   7   5       39.02       41.22      2.26 o 
   2   7   5      114.50      110.52      4.32 o 
   3   7   5       27.55       29.55      2.06 o 
   4   7   5      128.78      122.70      5.07 o 
   5   7   5       22.45       20.45      1.67 o 
   6   7   5       38.94       36.25      2.53 o 
   7   7   5       43.42       37.52      2.85 o 
   8   7   5        8.14        8.75      1.84 o 
   9   7   5       18.82       22.19      2.27 o 
  10   7   5       12.84       15.18      2.65 o 
  11   7   5       11.60       16.40      2.88 o 
   1   8   5       63.28       64.67      3.72 o 
   2   8   5      108.51      107.79      4.44 o 
   3   8   5       18.44       18.20      1.78 o 
   4   8   5       31.18       29.34      2.26 o 
   5   8   5        6.80        9.01      1.69 o 
   6   8   5       31.79       31.18      2.60 o 
   7   8   5        3.04        4.40      1.63 o 
   8   8   5        2.78        2.50      2.05 o 
   9   8   5        4.65        6.66      2.21 o 
  10   8   5       10.36       13.51      2.79 o 
   0   9   5      202.04      200.45     10.90 o 
   1   9   5      324.09      318.42     11.68 o 
   2   9   5        2.85        2.20      1.39 o 
   3   9   5       75.96       72.45      3.75 o 
   4   9   5       41.17       34.31      3.48 o 
   5   9   5       23.91       29.28      2.61 o 
   6   9   5        3.15        3.46      1.46 o 
   7   9   5       34.70       31.85      3.07 o 
   8   9   5       11.47       17.81      2.54 o 
   9   9   5       24.03       24.63      3.12 o 
   1  10   5       86.41       87.03      4.75 o 
   2  10   5       54.69       50.06      3.28 o 
   3  10   5        9.89        7.60      1.75 o 
   4  10   5        6.61       12.10      4.89 o 
   5  10   5        4.02        5.90      1.62 o 
   6  10   5        4.53        8.52      2.38 o 
   7  10   5        0.02       -0.66      1.30 o 
   8  10   5        2.73        5.09      1.79 o 
   9  10   5        1.13        1.27      1.94 o 
   0  11   5       23.19       11.86      2.87 o 
   1  11   5       29.65       32.79      2.69 o 
   2  11   5       30.29       32.20      2.63 o 
   3  11   5       29.24       29.81      2.56 o 
   4  11   5       21.93       22.61      3.54 o 
   5  11   5        1.75        2.04      1.97 o 
   6  11   5       11.43       13.75      2.40 o 
   7  11   5       10.58       10.05      2.21 o 
   8  11   5       12.57       14.48      2.83 o 
   1  12   5       19.82       15.78      2.22 o 
   2  12   5        0.00       -0.94      1.21 o 
   3  12   5       19.28       17.37      2.95 o 
   4  12   5        2.58        5.18      1.93 o 
   5  12   5        2.55        3.04      1.62 o 
   6  12   5        5.07        7.52      3.80 o 
   7  12   5       17.27       17.79      2.60 o 
   0  13   5       17.14       18.69      4.46 o 
   1  13   5       14.54       16.55      2.39 o 
   2  13   5        1.70       -1.43      1.59 o 
   3  13   5       13.66       17.13      2.78 o 
   4  13   5        3.60        7.40      2.62 o 
   5  13   5        0.10        0.51      1.55 o 
   1  14   5        1.81        2.53      1.72 o 
   2  14   5        2.85        1.76      2.27 o 
   0   0   6       44.01       45.02      4.32 o 
   2   0   6      163.63      168.77      7.36 o 
   4   0   6      436.91      420.88     17.17 o 
   6   0   6      100.68       93.39      5.60 o 
   8   0   6       23.20       25.21      3.71 o 
  10   0   6       30.94       31.91      4.33 o 
   1   1   6        3.39        3.98      1.66 o 
   2   1   6        4.10        4.40      1.59 o 
   3   1   6      167.91      157.19      5.13 o 
   4   1   6      158.95      152.02      5.03 o 
   5   1   6       44.71       49.16      2.65 o 
   6   1   6       19.02       14.63      1.50 o 
   7   1   6        5.39        5.07      1.58 o 
   8   1   6       19.37       18.60      2.05 o 
   9   1   6        1.00        4.19      1.53 o 
  10   1   6       11.65       11.77      2.46 o 
  11   1   6       12.34       13.91      2.41 o 
   0   2   6      185.57      176.65      7.00 o 
   1   2   6      310.07      303.98      8.45 o 
   2   2   6        3.46        6.21      1.49 o 
   3   2   6      114.22      118.35      3.99 o 
   4   2   6       91.05       89.90      3.40 o 
   5   2   6      108.41       98.22      3.71 o 
   6   2   6       11.63        9.83      1.42 o 
   7   2   6      179.74      166.08      6.80 o 
   8   2   6        1.52        2.76      1.90 o 
   9   2   6       14.70       16.31      2.13 o 
  10   2   6        0.31        1.08      1.76 o 
  11   2   6        0.75        3.43      4.09 o 
   1   3   6       18.02       23.56      1.89 o 
   2   3   6        2.43        4.24      0.77 o 
   3   3   6        0.44        0.68      0.86 o 
   4   3   6       52.79       45.76      2.42 o 
   5   3   6       14.03       12.96      1.63 o 
   6   3   6        8.04       10.01      1.54 o 
   7   3   6       18.13       15.99      2.00 o 
   8   3   6       49.95       47.47      3.06 o 
   9   3   6        4.04        5.53      1.94 o 
  10   3   6        4.62        8.56      1.74 o 
  11   3   6       11.49       13.02      3.29 o 
   0   4   6      118.99      125.25      6.26 o 
   1   4   6        9.97       11.54      1.34 o 
   2   4   6       17.85       19.07      1.27 o 
   3   4   6       61.56       54.60      1.94 o 
   4   4   6        5.95        6.90      0.94 o 
   5   4   6       11.28       15.28      2.63 o 
   6   4   6       18.74       21.46      2.16 o 
   7   4   6       40.91       41.31      2.95 o 
   8   4   6       23.12       28.53      2.51 o 
   9   4   6        1.03        0.60      1.39 o 
  10   4   6       12.54       17.62      2.45 o 
  11   4   6       21.86       25.49      3.34 o 
   1   5   6       19.84       22.40      1.66 o 
   2   5   6        9.16       12.37      1.34 o 
   3   5   6       38.88       37.35      2.22 o 
   4   5   6       11.62       13.49      2.00 o 
   5   5   6        0.20        0.62      1.02 o 
   6   5   6       26.85       26.99      2.25 o 
   7   5   6        1.21        2.24      1.18 o 
   8   5   6       10.03        9.24      1.94 o 
   9   5   6       19.65       28.32      3.25 o 
  10   5   6       12.96       12.05      2.41 o 
   0   6   6       25.54       21.11      3.08 o 
   1   6   6       26.23       29.66      2.20 o 
   2   6   6       89.95       89.41      3.91 o 
   3   6   6        7.53        8.16      1.36 o 
   4   6   6       47.61       44.39      2.95 o 
   5   6   6        1.52        2.57      1.31 o 
   6   6   6        5.41        7.33      2.08 o 
   7   6   6       55.86       56.16      5.01 o 
   8   6   6        0.96        4.12      1.64 o 
   9   6   6        0.96       -0.02      1.58 o 
  10   6   6        2.22        3.61      2.06 o 
   1   7   6       17.57       16.91      1.76 o 
   2   7   6       15.21       16.03      1.90 o 
   3   7   6       42.20       35.87      2.54 o 
   4   7   6        0.61        3.33      2.77 o 
   5   7   6        7.77        8.09      1.79 o 
   6   7   6        4.15        3.51      1.63 o 
   7   7   6        2.07       -1.07      1.55 o 
   8   7   6        3.28        8.70      2.32 o 
   9   7   6        5.73        5.55      2.03 o 
   0   8   6       32.29       31.84      5.80 o 
   1   8   6      106.70      108.54      5.39 o 
   2   8   6      119.53      126.49      5.74 o 
   3   8   6       85.28       84.69      4.14 o 
   4   8   6      123.87      123.28      6.21 o 
   5   8   6       43.12       43.65      3.23 o 
   6   8   6        6.72        6.07      1.79 o 
   7   8   6       32.22       33.61      3.12 o 
   8   8   6        0.36        1.28      1.71 o 
   9   8   6       11.05       10.97      2.86 o 
   1   9   6       18.97       16.18      2.14 o 
   2   9   6       39.39       43.74      3.62 o 
   3   9   6       12.80       13.39      2.73 o 
   4   9   6        6.36        6.17      2.86 o 
   5   9   6        6.79       10.31      3.02 o 
   6   9   6       10.19        9.62      2.03 o 
   7   9   6       11.61       12.61      2.31 o 
   8   9   6        4.46        6.42      2.02 o 
   0  10   6       68.20       64.62      6.18 o 
   1  10   6       30.91       26.51      2.63 o 
   2  10   6       19.26       20.27      2.44 o 
   3  10   6       13.91       17.57      2.52 o 
   4  10   6        0.36        1.23      1.54 o 
   5  10   6        0.75        3.35      1.67 o 
   6  10   6       20.67       20.66      2.63 o 
   7  10   6        7.70        6.56      2.06 o 
   1  11   6       23.76       24.29      2.77 o 
   2  11   6        7.97        7.29      2.16 o 
   3  11   6        6.32        5.82      1.99 o 
   4  11   6        2.59        2.52      1.84 o 
   5  11   6        0.30        0.39      2.25 o 
   6  11   6        0.12        1.82      1.72 o 
   0  12   6        7.77        9.32      3.49 o 
   1  12   6       14.45       16.33      2.63 o 
   2  12   6        1.86        1.70      1.85 o 
   3  12   6       24.62       29.13      3.46 o 
   4  12   6        1.84        2.88      3.62 o 
   1  13   6        2.31        0.41      1.89 o 
   2   0   7       27.92       30.87      4.57 o 
   4   0   7       56.66       63.10      4.10 o 
   6   0   7      136.27      133.37      8.53 o 
   8   0   7       13.34       16.74      5.24 o 
  10   0   7        9.44        6.09      2.83 o 
   0   1   7       47.80       54.18      2.83 o 
   1   1   7       47.26       50.23      2.46 o 
   2   1   7       52.00       54.86      2.63 o 
   3   1   7        6.02        4.87      1.95 o 
   4   1   7       21.38       23.78      1.93 o 
   5   1   7      155.74      142.91      5.59 o 
   6   1   7       14.90       17.25      2.19 o 
   7   1   7       26.79       28.66      2.77 o 
   8   1   7        2.20        9.09      3.63 o 
   9   1   7        0.10        0.78      1.61 o 
  10   1   7       14.92       18.31      3.07 o 
   1   2   7       25.41       25.30      2.09 o 
   2   2   7       12.97       14.96      1.61 o 
   3   2   7        9.01       10.22      2.00 o 
   4   2   7       10.99       12.06      1.40 o 
   5   2   7       81.96       71.09      4.02 o 
   6   2   7      113.44      105.61      5.36 o 
   7   2   7        1.32        1.68      2.26 o 
   8   2   7       17.17       19.66      2.73 o 
   9   2   7        1.19        2.59      1.86 o 
   0   3   7       26.31       33.94      4.62 o 
   1   3   7       54.00       49.12      2.24 o 
   2   3   7       14.85       17.87      1.40 o 
   3   3   7        5.69        5.33      0.98 o 
   4   3   7       19.52       19.33      2.09 o 
   5   3   7        9.09       11.30      1.63 o 
   6   3   7        6.95        8.83      1.97 o 
   7   3   7       17.46       18.80      2.53 o 
   8   3   7       23.95       20.79      2.42 o 
   9   3   7        6.01        8.59      3.48 o 
   1   4   7       53.58       50.83      2.24 o 
   2   4   7        4.07        3.78      1.00 o 
   3   4   7        0.95        1.35      1.02 o 
   4   4   7        3.63        6.31      3.57 o 
   5   4   7        0.37       -0.80      1.26 o 
   6   4   7       69.83       72.18      5.10 o 
   7   4   7        0.38        4.96      2.06 o 
   8   4   7       10.62       10.25      2.40 o 
   9   4   7        0.30       -2.06      2.20 o 
   0   5   7       39.36       47.47      4.52 o 
   1   5   7       14.47       16.60      1.63 o 
   2   5   7        4.00        7.12      1.39 o 
   3   5   7        1.93        3.97      1.25 o 
   4   5   7        4.37        6.14      1.86 o 
   5   5   7       66.15       62.87      4.43 o 
   6   5   7        2.87        4.27      2.05 o 
   7   5   7        1.31        4.61      1.66 o 
   8   5   7        2.70       -0.84      1.71 o 
   9   5   7       14.07       11.27      3.20 o 
   1   6   7       11.20       14.36      1.75 o 
   2   6   7        5.95        9.83      1.69 o 
   3   6   7        3.03        3.95      1.65 o 
   4   6   7        3.74        7.42      1.94 o 
   5   6   7       14.17       16.02      2.23 o 
   6   6   7       10.22       11.62      2.42 o 
   7   6   7        1.72        4.08      1.97 o 
   8   6   7        1.73        7.52      2.58 o 
   0   7   7       71.86       71.10      5.48 o 
   1   7   7        4.57        4.83      1.43 o 
   2   7   7       19.10       23.92      2.24 o 
   3   7   7       10.81       12.55      2.26 o 
   4   7   7       63.16       66.14      4.29 o 
   5   7   7       22.94       27.96      3.58 o 
   6   7   7       11.52       14.64      2.39 o 
   7   7   7        4.06        4.90      1.78 o 
   8   7   7        0.18        0.59      1.91 o 
   1   8   7       36.38       33.38      3.05 o 
   2   8   7       33.71       37.10      3.14 o 
   3   8   7        0.26        6.52      2.14 o 
   4   8   7       15.01       14.87      2.22 o 
   5   8   7        2.58        1.99      1.69 o 
   6   8   7       11.21       10.61      2.31 o 
   7   8   7        3.41        2.13      1.67 o 
   0   9   7       17.53       17.87      3.63 o 
   1   9   7       67.28       61.89      4.09 o 
   2   9   7       11.66       12.31      2.68 o 
   3   9   7       10.68       13.53      2.49 o 
   4   9   7        1.12       -1.11      1.69 o 
   5   9   7        3.84        9.80      3.66 o 
   6   9   7        5.25        7.22      2.09 o 
   1  10   7       20.04       20.96      3.26 o 
   2  10   7        2.82        2.16      1.99 o 
   3  10   7        0.77       -0.54      1.70 o 
   4  10   7        0.37        1.40      1.50 o 
   0  11   7       15.94       19.66      5.07 o 
   1  11   7       19.39       16.83      2.88 o 
   2  11   7       14.71       19.99      3.33 o 
   0   0   8        2.15        1.03      2.67 o 
   2   0   8       92.84       94.86      6.22 o 
   4   0   8      122.66      123.59      7.72 o 
   6   0   8        6.23        5.79      4.14 o 
   1   1   8        2.14        2.60      1.07 o 
   2   1   8       48.69       50.73      3.00 o 
   3   1   8       46.78       42.38      2.98 o 
   4   1   8       23.16       24.29      2.52 o 
   5   1   8        9.03       10.74      2.20 o 
   6   1   8        3.55        6.04      3.75 o 
   7   1   8        0.05       -2.69      2.69 o 
   8   1   8        0.19        1.87      2.17 o 
   0   2   8       12.47       12.32      3.72 o 
   1   2   8       10.73       16.12      1.82 o 
   2   2   8        1.02        1.00      1.18 o 
   3   2   8       26.12       26.14      2.60 o 
   4   2   8       16.97       15.12      2.62 o 
   5   2   8        5.50        6.80      1.97 o 
   6   2   8       11.21        9.10      3.05 o 
   7   2   8       17.81        5.66      4.66 o 
   1   3   8        0.83        3.35      1.65 o 
   2   3   8        4.11        4.99      1.54 o 
   3   3   8        9.45        6.68      1.70 o 
   4   3   8       15.88       13.76      1.95 o 
   5   3   8        2.35        0.01      1.64 o 
   6   3   8        1.28        0.05      1.54 o 
   7   3   8        4.33        0.51      2.59 o 
   0   4   8       19.62       19.21      2.24 o 
   1   4   8        4.80        8.34      1.57 o 
   2   4   8       14.88       14.30      1.75 o 
   3   4   8        8.02        8.80      2.01 o 
   4   4   8        0.57       -0.35      1.29 o 
   5   4   8        2.20        2.72      1.56 o 
   6   4   8        2.75        6.60      2.91 o 
   7   4   8        7.05        4.60      2.88 o 
   1   5   8        5.31        5.85      1.87 o 
   2   5   8       20.10       21.05      2.54 o 
   3   5   8       11.84       12.10      1.97 o 
   4   5   8        0.49        0.11      1.33 o 
   5   5   8        0.90        1.58      1.45 o 
   6   5   8        1.65       -0.30      1.44 o 
   0   6   8       15.03        8.97      2.89 o 
   1   6   8        3.57        3.08      1.50 o 
   2   6   8       35.57       43.44      3.63 o 
   3   6   8        3.40        5.13      1.66 o 
   4   6   8       18.71       19.08      2.65 o 
   5   6   8        0.95        1.00      1.46 o 
   6   6   8        5.26        5.05      2.02 o 
   1   7   8        3.26        2.23      2.02 o 
   2   7   8        2.26        3.58      2.29 o 
   3   7   8       17.84       19.35      3.28 o 
   4   7   8        1.02        0.40      1.70 o 
   5   7   8        0.53       -0.75      2.18 o 
   0   8   8        9.71        5.80      2.60 o 
   1   8   8       11.77       12.52      2.66 o 
   2   8   8       16.85       15.30      2.98 o 
   3   8   8       17.10       15.04      2.49 o 
   1   9   8        0.96        1.05      2.44 o 
   2   0   9        5.54        1.85      3.72 o 
   0   1   9       28.67       26.66      3.99 o 
   1   1   9        3.62        2.54      3.06 o 
   2   1   9       21.67       29.10      3.37 o 
   3   1   9        5.85        1.96      3.28 o 
   1   2   9       12.50       12.91      3.90 o 
   2   2   9        5.07        6.19      1.97 o 
   3   2   9        0.45        0.81      1.67 o 
   4   2   9        5.42        5.40      5.71 o 
   0   3   9       12.63       13.15      2.86 o 
   1   3   9        2.05        4.74      1.71 o 
   2   3   9        0.00        0.59      1.59 o 
   3   3   9        1.92        2.81      1.57 o 
   4   3   9        8.19       13.72      3.46 o 
   1   4   9        9.71       11.74      2.86 o 
   2   4   9        0.67        0.64      1.59 o 
   3   4   9        0.68        4.19      3.07 o 
   0   5   9       13.29       16.35      5.01 o 
   1   5   9        2.24        3.51      2.36 o 
   2   5   9        3.16        4.16      2.67 o 
                                                 
